# Supplementary material for: Changing patterns of opioid initiation for pain management in Ontario, Canada: A population-based cross-sectional study
Source: PLoS One. 2022 Dec 8;17(12):e0278508. doi: 10.1371/journal.pone.0278508 (PMC9731435; doi:10.1371/journal.pone.0278508)
Supplement: S1 File — (ZIP) [file pone.0278508.s002.zip]

Archive with 5 entries (5 files):
- 01_cohort.sas
- 02_setting_indication.sas
- 03_demo.sas
- 04_table.sas
- 05_table.sas
