# Supplementary material for: Changing patterns of opioid initiation for pain management in Ontario, Canada: A population-based cross-sectional study
Source: PLoS One. 2022 Dec 8;17(12):e0278508. doi: 10.1371/journal.pone.0278508 (PMC9731435; doi:10.1371/journal.pone.0278508)
Supplement: S1 File — (ZIP) [file pone.0278508.s002.zip › 01_cohort.sas]

/*******************************************************************************
� 2022 Institute for Clinical Evaluative Sciences. All rights reserved.

TERMS OF USE:

##Not for distribution.## This code and data is provided to the user solely for its own non-commercial use by 
individuals and/or not-for-profit corporations. User shall not distribute without express written permission 
from the Institute for Clinical Evaluative Sciences.

##Not-for-profit.## This code and data may not be used in connection with profit generating activities.

##No liability.## The Institute for Clinical Evaluative Sciences makes no warranty or representation regarding the fitness, 
quality or reliability of this code and data. 

##No Support.## The Institute for Clinical Evaluative Sciences will not provide any technological, educational or 
informational support in connection with the use of this code and data. 

##Warning.## By receiving this code and data, user accepts these terms, and uses the code and data, solely at its own risk. 

========================================================================*/

libname mydata '**** ';

**************************************************************************************************
Using NMS dataset to extract prescription claims:
	* opioid for pain claims
	* during the study period
	* save output file as "nmsout_"
**************************************************************************************************;

proc freq data=nmsout_;
tables cardholder_id ;
run;

*** Check number for flow chart;
proc sql;
	create table count_nms_id_end as
	select count(distinct nms_id_enc) as count
	from nmsout_;
quit;

*** Restrict to prescriptions with Ontario health card;
data nmsout;
set nmsout_;
if cardholder_id='ON';
run; 

*** Get the first prescription an individual is dispensed in 2019;
proc sort data=nmsout;
by ikn dt_of_serv_ts ;
run;

data nmsout_uni;
set nmsout;
by ikn dt_of_serv_ts;
if first.ikn;
rename dt_of_serv_ts=indexdate;
run; 


*** Exclusion 2 - Look back to get people who are not new users;
**************************************************************************************************
Using NMS dataset to extract prescription claims:
	* prior opioid prescription for pain, cough, or diarrhea 
	* look back from Apr. 1, 2016 to before index date
	* save output file as "ex2_lookback"
**************************************************************************************************;


*** Exclusion 3 - Look back to get people who dispensed an opioid for OAT;
**************************************************************************************************
Using NMS dataset to extract prescription claims:
	* prior prescription for opioid agonist therapy
	* look back from Apr. 1, 2016 to before index date
	* save output file as "ex3_lookback"
**************************************************************************************************;


*** Exclusion 4 - Opioid toxicity in 2 years prior to (not including) index date;
**********************************************************************************************
Using DAD dataset to extract patients hospitalization records:
	* discharge date (ddate) in DAD that was 2 years prior to (not including) index date
	* inpatient opioid toxicity incident with ICD-10 (DX10CODE in ("T400" "T401" "T402" "T403" "T404" "T406"))
	* include all diganoses that were present on admission
	* exclude diagnoses that are suspected, questionable, rule out, possible, probable
	* save output file as "dad_opitox"
**********************************************************************************************;


**********************************************************************************************
Using NACRS dataset to extract patients ED visit record:
	* registration date (regdate) in NACRS that was 2 years prior to (not including) index date
	* include all diagnosis fields
	* exclude scheduled ED visits
	* exclude diagnoses that are suspected, questionable, rule out, possible, probable
	* include ED visits that lead to inpatient hospitalization;
    * include transferred ED visits	
    * include ED visit from which a patient left without being seen
	* opioid toxicity incident with ICD-10 (DX10CODE in ("T400" "T401" "T402" "T403" "T404" "T406"))
	* save output file as "ed_opitox"
**********************************************************************************************;


**********************************************************************************************
Using RPDB dataset to obtain demographic information:
	* sex, death date
    * age, DAblk derived from postal code (prcddablk), neighbourhood income quintile (incquint), 
	  and location of residentce (rural) on index date
	* save output file as "nmsout_uni_demo"
**********************************************************************************************;


proc sql;
	create table nmsout_uni_demo2 as
	select a.*, OMT_N, OMT_Y, opitox_dad, opitox_ed, coalesce(opitox_dad, opitox_ed, 0) as prior_toxicity
	from nmsout_uni_demo a

	left join (select distinct ikn, 1 as OMT_N from ex2_lookback) b2
	on a.ikn=b2.ikn
	left join (select distinct ikn, 1 as OMT_Y from ex3_lookback) b3
	on a.ikn=b3.ikn
	left join (select distinct ikn, 1 as opitox_dad from dad_opitox) b4a
	on a.ikn=b4a.ikn
	left join (select distinct ikn, 1 as opitox_ed from ed_opitox) b4b
	on a.ikn=b4b.ikn;
quit;

proc freq data=nmsout_uni_demo2;
tables valikn cardholder_id incquint OMT_N OMT_Y opitox_dad opitox_ed prior_toxicity/missing;
run;


*** Do exclusions;
**********************************************************
Using macro to exclude records that meet the exclusion criteria 
    * input file "nmsout_uni_demo2"
    * outut file "cohort"
***********************************************************************;

data mydata.cohort;
set cohort;
run;
