# Supplementary material for: Changing patterns of opioid initiation for pain management in Ontario, Canada: A population-based cross-sectional study
Source: PLoS One. 2022 Dec 8;17(12):e0278508. doi: 10.1371/journal.pone.0278508 (PMC9731435; doi:10.1371/journal.pone.0278508)
Supplement: S1 File — (ZIP) [file pone.0278508.s002.zip › 02_setting_indication.sas]

/*******************************************************************************
� 2022 Institute for Clinical Evaluative Sciences. All rights reserved.

TERMS OF USE:

##Not for distribution.## This code and data is provided to the user solely for its own non-commercial use by 
individuals and/or not-for-profit corporations. User shall not distribute without express written permission 
from the Institute for Clinical Evaluative Sciences.

##Not-for-profit.## This code and data may not be used in connection with profit generating activities.

##No liability.## The Institute for Clinical Evaluative Sciences makes no warranty or representation regarding the fitness, 
quality or reliability of this code and data. 

##No Support.## The Institute for Clinical Evaluative Sciences will not provide any technological, educational or 
informational support in connection with the use of this code and data. 

##Warning.## By receiving this code and data, user accepts these terms, and uses the code and data, solely at its own risk. 

========================================================================*/

libname mydata '**** ';


*** Get index prescriptions for the final cohort;
proc sql;
	create table index_rxs as
	select a.ikn, a.indexdate, b.*
	from mydata.cohort a
	left join nmsout(keep=ikn dt_of_serv_ts din licence_id_ref presc_i dayssupl quantity
			routeadm la dclass dclass_broad omt meq strngth_opioid fent_equiv cough_drug) b
	on a.ikn=b.ikn and a.indexdate=b.dt_of_serv_ts;
quit;

proc freq data=index_rxs;
tables licence_id_ref dclass;
run;

data mydata.index_rxs;
set index_rxs;
run;

data index_rxs;
set mydata.index_rxs ;
run;

*** Convert presc_i to physnum (limit to licence_id_ref='01');
data index_rxs_phys;
set index_rxs;
where licence_id_ref='01';
run; 

**********************************************************
Using macro to convert prescriber id (presc_i) in ODB to physician id (physnum) in OHIP
    * input file "index_rxs_phys"
    * outut file "index_rxs_physnum"
***********************************************************************;
/*one presc_i may convert to two physnums. That's fine*/


*** Setting 1 - Dentist;
proc sql;
	create table index_lic_ref as
	select distinct ikn, licence_id_ref 
	from index_rxs;
quit;

proc sql;
	/*Check how many distinct licence_id_ref one ikn has*/
	create table n_presc_id_ref as
	select ikn, count(*) as N_licence_id_ref
	from index_lic_ref
	group by ikn;

	create table lic_ids as
	select b.*
	from n_presc_id_ref a
	left join index_lic_ref b
	on a.ikn=b.ikn
	where n_licence_id_ref > 1;
quit;

proc freq data=n_presc_id_ref;
	table N_licence_id_ref;
run;

/*See the combinations*/
**********************************************************
Using macro to group records with the same 'licence_id_ref'
	* input file "lic_ids"
    * outut file "lic_ids2"
***********************************************************************;

proc freq data=lic_ids2;
tables group;
run;

data cohort;
set mydata.cohort;
run;


*** Combine dataset;
proc sql;
	create table dentist as 
	select 	a.ikn, coalesce(b.dentist,0) as dentist,
			coalesce(c.exclude_dentist,0) as exclude_dentist
 
	from cohort a
	left join (select distinct ikn, 1 as dentist from index_rxs where licence_id_ref='02') b
	on a.ikn=b.ikn
	left join (select distinct ikn, 1 as exclude_dentist from lic_ids2 where group='01 & 02') c
	on a.ikn=c.ikn;
quit;

*** Except if person had both '01' and '02' at index. In this case, classify as '01';
data dentist;
set dentist;
if exclude_dentist=1 then dentist=0;
run;

proc freq data=dentist;
tables dentist ;
run;


*** Setting 2 - Palliative care;

*** DAD hospitalization;
**********************************************************************************************
Using DAD dataset to extract patients hospitalization records:   
	* discharge date (ddate) in DAD that was 1 years prior to and including index date
	* with patient service (PATSERV)=58
	* inpatient from Institution type AT (acute care treatment hospital) or AP (acute hospital with psychiatric unit)
	* save output file as "dad_pc"
**********************************************************************************************;


*** OHIP billing;
**********************************************************************************************
Using OHIP dataset to extract billing records:   
	* service date (servdate) in OHIP that was 1 years prior to and including index date
	* with feecode 'A945','B998','C945','C882','C982','K023','W872','W882','W972' or 'W982'
	* include all medical specialities
	* save output file as "ohip_pc"
**********************************************************************************************;


*** ALR visit;
proc sql;
	create table alr_pc as
	select a.ikn, visit_pa, systemic_p, radiation_p,
			case when (visit_pa=1 or systemic_p=1 or radiation_p=1) then 1 else 0 end as alr_pc
	from cohort a

	left join (select distinct x.ikn, 1 as visit_pa 
				from cohort x
				inner join alr.clinic_visit y
				on x.ikn=y.ikn 
				where ((indexdate-365 le visit_date le indexdate) and (visit_program_code='PA'))) b
	on a.ikn=b.ikn

	left join (select distinct x.ikn, 1 as systemic_p
				from cohort x
				inner join alr.systemic y
				on x.ikn=y.ikn
				where ((indexdate-365 le visit_date le indexdate) and (intent_of_systemic_treatment='P'))) c
	on a.ikn=c.ikn

	left join (select distinct x.ikn, 1 as radiation_p
				from cohort x
				inner join alr.radiation y
				on x.ikn=y.ikn
				where ((indexdate-365 le visit_date le indexdate) and (intent_of_radiation_treatment='P'))) d
	on a.ikn=d.ikn;
quit;

proc freq data=alr_pc;
	table visit: sys: rad: alr_pc/missing;
run;

*** Combine any of above to palliative_care;
proc sql;
	create table palliative_care as
	select a.ikn, dad_pc, ohip_pc, alr_pc,
			case when (dad_pc=1 or ohip_pc=1 or alr_pc=1) then 1 else 0 end as palliative_care
	from cohort a

	left join (select distinct ikn, 1 as dad_pc from dad_pc) b
	on a.ikn=b.ikn
	left join (select distinct ikn, 1 as ohip_pc from ohip_pc) c
	on a.ikn=c.ikn
	left join alr_pc d
	on a.ikn=d.ikn;
quit;

proc freq data=palliative_care;
	table palliative_care dad: ohip: alr:/missing;
run;


*** Setting 3 - Cancer;

*** Cancer diagnosis;
proc sql;
	create table cancer_dx as
	select a.ikn, coalesce(cancer_dx,0) as cancer_dx
	from cohort a
	left join (select distinct a1.ikn, 1 as cancer_dx 
				from cohort a1
				inner join ocr.incident_cases2019 b1
				on a1.ikn=b1.ikn
				where (indexdate-365 le dxdate le indexdate)) b
	on a.ikn=b.ikn;
quit;

*** Cancer treatment;
proc sql;
	create table alr_cancer_tx as
	select a.ikn, coalesce(alr_cancer_tx,0) as alr_cancer_tx
	from cohort a
	left join (select distinct x.ikn, 1 as alr_cancer_tx 
				from cohort x
				inner join alr.clinic_visit y
				on x.ikn=y.ikn
				where ((indexdate-365 le visit_date le indexdate)
						and (visit_program_code in ('RAD' 'SUR' 'SYS' 'SC')))) b
	on a.ikn=b.ikn;
quit;

**********************************************************************************************
Using OHIP dataset to extract billing records:   
	* service date (servdate) in OHIP that was 1 years prior to and including index date
	* with feecode 'G281','G339','G345','G359','G381','G382','X310','X311','X312', or 'X313'
	* exclude diagnosis of RA/Crohn's (DxCodes 714, 555) on the same visit/record as chemo/radiation
	* include all medical specialities
	* save output file as "_ohip_cancer_tx"
**********************************************************************************************;

proc sql;
	create table ohip_cancer_tx as
	select a.ikn, coalesce(ohip_cancer_tx,0) as ohip_cancer_tx
	from cohort a
	left join (select distinct ikn, 1 as ohip_cancer_tx from _ohip_cancer_tx) b
	on a.ikn=b.ikn;
quit;


*** Combine any of above to cancer;
proc sql;
	create table cancer as
	select a.ikn, cancer_dx, alr_cancer_tx, ohip_cancer_tx,
			case when (alr_cancer_tx=1 or ohip_cancer_tx=1) then 1 else 0 end as cancer_tx,
			case when (cancer_dx=1 or alr_cancer_tx=1 or ohip_cancer_tx=1) then 1 else 0 end as cancer
	from cohort a

	left join cancer_dx b
	on a.ikn=b.ikn
	left join alr_cancer_tx c
	on a.ikn=c.ikn
	left join ohip_cancer_tx d
	on a.ikn=d.ikn;
quit;

proc freq data=cancer;
	table cancer: ohip: alr:;
run;


*** Setting 4 - ED/SDS/DAD/Physician;

*** ED visits;
**********************************************************************************************
Using NACRS dataset to extract patients ED visit record:
	* registration date (regdate) in NACRS that was on index date or five days prior
	* include scheduled ED visits
	* include ED visits that lead to inpatient hospitalization;
    * include transferred ED visits	
    * include ED visit from which a patient left without being seen
	* save output file as "_ed"
**********************************************************************************************;


*** SDS visits;
**********************************************************************************************
Using SDS dataset to extract patients same day surgery records:
	* admission date (admdate) in SDS that was on index date or five days prior
	* save output file as "_sds"
**********************************************************************************************;


*** DAD Hospitalizations;
**********************************************************************************************
Using DAD dataset to extract patients hospitalization records:
	* discharge date (ddate) in DAD that was on index date or five days prior
	* include inpatient from acute and non-acute institutions
	* save output file as "_hosp"
**********************************************************************************************;


/*A very small % of records have an abandonded intervention status. Should probably exclude*/
%macro check_codes(type=);
	data _&type.;
		set _&type.;
		array incode [*] incode:;
		array inatstat[*] inatstat:;

		do i=1 to dim(incode);
			if inatstat[i]='A' then incode[i]='';
			%if &type.=sds %then %do;
			if incode[i]='CANCELLED' then incode[i]='';
			%end;
		end;

		/*Rename the date variable to be consistent across datasets*/
		%if &type.=ed %then %do;
			rename regdate=visitdate;
		%end;
		%if &type.=sds %then %do;
			rename admdate=visitdate;
		%end;
		%if &type.=hosp %then %do;
			rename ddate=visitdate;
		%end;
	run;
%mend check_codes;

%check_codes(type=ed);
%check_codes(type=sds);
%check_codes(type=hosp);


*** Physician visits;
/*Keep undefined location here for now,	but note that it will not be used until the last step to check the unknown group*/
**********************************************************************************************
Using OHIP dataset to extract billing records:   
	* service date (servdate) in OHIP that was index date or five days prior
	* with location 'O','H','L','P' or 'U'
	* include all billings with a medical speciality, excluding nurse practitioners, other health
	  professionals and non-medical professionals for IHF
	* save output file as "_physician"
**********************************************************************************************;


*** Get people who have the same ikn and physnum in opioid index prescription dataset and OHIP dataset;
*** 1 person may have several OHIP records with different servdate. That's fine. We only care about people who had 'matched physnum' records;
proc sql;
	create table ohip_both_ as
	select a.*, b.location, b.servdate, b.dxcode
	from index_rxs_physnum a, _physician b
	where a.ikn=b.ikn and a.physnum=b.physnum
	order by ikn;
quit; 

data ohip_both;
set ohip_both_;
if location^='U';
run; 


*** Combine datasets above and create flags at individual level for those types of visits;
proc sql;
	create table other_setting as
	select  a.ikn,
			coalesce(ed,0) as ed,
			coalesce(sds,0) as sds,
			coalesce(hosp,0) as hosp,
			coalesce(physician,0) as physician,
			coalesce(match_phys,0) as match_phys
	from cohort a

	left join (select distinct ikn, 1 as ed from _ed) b
	on a.ikn=b.ikn
	left join (select distinct ikn, 1 as sds from _sds) c
	on a.ikn=c.ikn
	left join (select distinct ikn, 1 as hosp from _hosp) d
	on a.ikn=d.ikn
	/*DO NOT USE THE UNDEFINED LOCATION GROUP FOR NOW*/
	left join (select distinct ikn, 1 as physician from _physician where location ne 'U') e
	on a.ikn=e.ikn
	left join (select distinct ikn, 1 as match_phys from ohip_both) f
	on a.ikn=f.ikn;
quit;

*** Combine these other settings with the ones before;
proc sql;
	create table setting_ as
	select a.ikn, dentist, palliative_care, cancer, ed, sds, hosp, physician, match_phys
	from cohort a /*because of hierarchical setting, no need to use index_rxs, we can use cohort dataset*/

	left join dentist b
	on a.ikn=b.ikn
	left join palliative_care c
	on a.ikn=c.ikn
	left join cancer d
	on a.ikn=d.ikn
	left join other_setting e
	on a.ikn=e.ikn;
quit; 

*** Apply hierarchical classification for setting;
data setting;
	set setting_;
	length setting $10;

	if dentist			 					   							then setting='dentist';
	else if palliative_care						   						then setting='palliative';
	else if cancer								   						then setting='cancer';

	else if ed     	  and not (sds or hosp or physician) 				then setting='ed';
	else if sds    	  and not (ed  or hosp or physician) 				then setting='sds';
	else if hosp   	  and not (ed  or sds  or physician) 				then setting='hosp';
	else if physician and not (ed  or sds  or hosp)   					then setting='physician';

	else if match_phys 													then setting='physician';
	else if match_phys=0 and physician and ed and not (sds or hosp)		then setting='ed';
	else if match_phys=0 and physician and sds and not (ed or hosp)		then setting='sds';
	else if match_phys=0 and physician and hosp and not (ed or sds)		then setting='hosp';

	else if not match_phys and (ed or sds or hosp)   					then setting='tbd';

	else if sum(of dentist, palliative_care, cancer, ed, sds, hosp, physician)=0 	then setting='unknown';
run;

proc freq data=setting;
tables setting ;
run; /*Each ikn has a setting.*/

data mydata.setting;
set setting;
run;


*** Checks for the unknown group;

*** Check licence id ref;
proc sql;
	create table unknown_lic_id as
	select *
	from index_rxs
	where ikn in (select ikn from setting where setting='unknown');
quit;

proc freq data=unknown_lic_id;
tables licence_id_ref ;
run; /*'02' showing up because those people have '01 & 02'*/

*** Check NRS;
/*Did anyone in the unknown group have an NRS discharge on index or 5 days prior?*/
proc sql;
	create table nrs_discharge as
	select a.*, b.indexdate, c.ddate
	from (select ikn, setting from setting where setting='unknown') a

	left join (select ikn, indexdate from cohort) b
	on a.ikn=b.ikn
	left join (select ikn, ddate from nrs.discharge where ('01dec2018'd le ddate le '31dec2019'd)) c
	on a.ikn=c.ikn
	where (indexdate-5 le ddate le indexdate);
quit;

**********************************************************
Using macro to examine whether the input dataset has unique values for ikn
    * input file "nrs_discharge"
***********************************************************************;


*** Check OHIP location=undefined;
proc sql;
	create table undefined_phys_visit as
	select a.*, b.indexdate, c.servdate
	from (select ikn, setting from setting where setting='unknown') a

	left join (select ikn, indexdate from cohort) b
	on a.ikn=b.ikn
	left join (select ikn, servdate from _physician where location='U') c
	on a.ikn=c.ikn
	where (indexdate-5 le servdate le indexdate);
quit;

**********************************************************
Using macro to examine whether the input dataset has unique values for ikn
    * input file "undefined_phys_visit"
***********************************************************************;
/*Many unknown setting have visit to physician with location='U'*/


*** Join NRS and OHIP undefined location indicators and generate frequency and output with settings table;
proc sql;
	create table _unknown_categorized as
	select 	a.*, 
			coalesce(undefined_phys_visit,0) as undefined_phys_visit,
			coalesce(nrs_discharge,0) as nrs_discharge
	from (select ikn, setting from setting where setting='unknown') a

	left join (select distinct ikn, 1 as undefined_phys_visit from undefined_phys_visit) b
	on a.ikn=b.ikn
	left join (select distinct ikn, 1 as nrs_discharge from nrs_discharge) c
	on a.ikn=c.ikn;
quit;

data unknown_categorized;
	set _unknown_categorized;
		 if undefined_phys_visit=1 and nrs_discharge=1 then other_setting='both_phys_nrs';
	else if undefined_phys_visit=1 and nrs_discharge=0 then other_setting='phys_only';
	else if undefined_phys_visit=0 and nrs_discharge=1 then other_setting='nrs_only';
	else 													other_setting='unknown';
run;

proc freq data=unknown_categorized;
tables other_setting ;
run;


*** Save the 'setting' variables for later use;
proc sql;
	create table tmp_setting as
	select a.ikn, a.setting, b.other_setting
	from setting a
	left join unknown_categorized b
	on a.ikn=b.ikn;
quit;

/*Categorize setting as per shell table*/
data tmp_setting;
	set tmp_setting;
	length setting_out $10;
	if setting not in ('dentist' 'physician' 'ed' 'hosp' 'sds') then setting_out='unknown';
	else 															 setting_out=setting;
run;


************************ Finish assigning setting **************************;


*** Classify indications based on setting if appropriate. Otherwise, output datasets for further analysis;
data _ind_classified
	 _ind_sds
	 _ind_hosp
	 _ind_ed
	 _ind_physician
	 _ind_tbd
	 _ind_unknown;

	set setting (keep=ikn setting);
	length indication $10;

	/*These first three settings map directly to an indication.	Therefore, classify and output*/
	if setting in ('dentist' 'cancer' 'palliative') then do;
			 if setting='dentist' 	 then indication='dental';
		else if setting='cancer' 	 then indication='cancer';
		else if setting='palliative' then indication='palliative';
		output _ind_classified;
	end;

	/*For all of the other settings, we will look at the procedure codes or diagnosis codes before classifying the indication,
  	so output those persons into separate datasets and then link to appropriate data*/
	else do;
			 if setting='sds' 	 	then output _ind_sds;
		else if setting='hosp' 	 	then output _ind_hosp;
		else if setting='ed'	 	then output _ind_ed;
		else if setting='physician' then output _ind_physician;
		else if setting='tbd' 		then output _ind_tbd;
		else if setting='unknown' 	then output _ind_unknown;
	end;
run;


/*------------------------------------------------------
For TBD group, check if they had any of dental, delivery, or surgical proc in ED, SDS, or HOSP
-------------------------------------------------------*/

*** Stack ed, hosp, and sds records and name with similar structure ot the others;
data _tbd;
	set _ed(keep=ikn visitdate incode: dx10code1)
		_sds(keep=ikn visitdate incode: dx10code1)
		_hosp(keep=ikn visitdate incode: dx10code1);
run;


/*------------------------------------------------------
Create flags for indications based on INCODE, DX10CODE or OHIPDX code
-------------------------------------------------------*/

/*Import and clean classification schemes created by the project team*/

libname xl XLSX '**** ';


*** Use macro to assign procedures for each setting (ed, sds, hosp, tbd);
%macro incode_freq(type= /*hosp for dad, sds for sds*/);

	proc sql;
		create table _ind_&type.2 as
		select a.*,	b.*	
		from _ind_&type. a
		left join _&type.(keep=ikn incode:) b
		on a.ikn=b.ikn;
	quit;

	/*Make data long (one variable 'incode' that will contain all incodes) because it doesn't matter which incode we use*/
	data _ind_&type.2;
		set _ind_&type.2;
		row=_n_;
	run;

	proc sort data=_ind_&type.2;
		by ikn row;
	run;

	proc transpose data=_ind_&type.2 prefix=incode out=_ind_&type.3(keep=ikn incode1 rename=(incode1=incode) where=(not missing(incode)));
		by ikn row;
		var incode:;
	run;

	/*Link to dad or sds or ed data and cci code descriptions*/
	proc sql;
		create table _ind_&type.4 as
		select a.*, des_full, 
				/*Some incodes don't match to cci_full in cci.ref, so cci_5 would be missing. 
				I checked one against the CCI infobase and it was a valid code, so cci.ref is probably missing some info.*/
				substr(incode,1,5) as cci_5, des_5
		from _ind_&type.3 a
		left join ref.cci b
		on a.incode=b.cci_full;
	quit;

	/*Fill in the missing descriptions for cci_5 if possible by linking to the length 5 code instead of full code*/
	proc sql;
		create table _ind_&type.4b as
		select a.ikn, a.incode, a.des_full,	a.cci_5, b.des_5
		from _ind_&type.4(where=(missing(des_5))) a
		left join (select distinct cci_5, des_5 from ref.cci where not missing(des_5)) b
		on a.cci_5=b.cci_5;
	quit;

	/*Classify incodes as dental proc, delivery related proc, or other surgical procedure*/
	data _ind_&type.5;
		set _ind_&type.4(where=(not missing(des_5)))
			_ind_&type.4b;

		dental_proc=(substr(incode,1,3) in ('1FE' '1FF' '1FD') or substr(incode,1,5)='2FD71'); /** Updated **/
		delivery_proc=((substr(incode,1,1)=5) and (substr(incode,2,2)^='AB'));
		surgery=(((substr(incode,1,1)=1) and (substr(incode,4,2)>=50) and (substr(incode,4,2) ne 52)) or substr(incode,1,5)='1YY14'); /** Updated **/
		cancer_proc=(substr(incode,1,5) in ('1AE27' '1AN27' '1BD27' '1OA27' '1SC27' '1SZ27'));  /** Updated **/
	run;

	/*Ensure datasets have the right number of records*/

	**********************************************************
	Using macro to examine whether the input datasets have unique values for ikn
    * input files "_ind_&type.", "_ind_&type.2", "_ind_&type.3", "_ind_&type.4", "_ind_&type.5"
	***********************************************************************;


	**********************************************************
	Using macro to extract duplicates
    * input file "_ind_&type.5"
	* extract duplicates by ikn
	* output file "dup_ind_&type.5"
	***********************************************************************;
	/*Some have more than 1 incode. Since we can't tell which one was for opioid, keep all.*/

	/*Output table of codes that have been classified into procedures*/
	ods exclude all;
	proc freq data=_ind_&type.5;
		table surgery*delivery_proc*dental_proc*cci_5*des_5/out=&type._cci_5;
	run;
	ods exclude none;
	/*Still a few missing des_3 or des_5 because the values are not	found in ref.cci; will have to manually code these ones	on the LAN side using CCI INFOBASE*/

%mend incode_freq;

%incode_freq(type=sds);
%incode_freq(type=hosp);
%incode_freq(type=ed);
%incode_freq(type=tbd);


/*In addition to each of &type._cci_5 from above, output one file with all of them combined,
	because there will be overlapping codes	and it will be more efficient to review/confirm*/
data _all_cci;
	set _ind_hosp5 
		_ind_sds5
		_ind_ed5
		_ind_tbd5;
run;

proc sql;
	create table all_cci as
	select distinct ikn, surgery,delivery_proc,dental_proc,cancer_proc,cci_5,des_5
	from _all_cci;
quit; 

ods exclude all;
proc freq data=all_cci;
	table surgery*delivery_proc*dental_proc*cci_5*des_5/out=all_cci_out;
run;
ods exclude none; 


/*------------------------------------------------------
Table of N(%) with dental proc, delivery proc, surgical proc
-------------------------------------------------------*/

data _temp_cohort;
	set _ind_ed
		_ind_sds
		_ind_hosp
		_ind_tbd;
run;

proc sql;
	create table _procs_setting as
	select a.*, 
			coalesce(dental_proc,0) as dental_proc,
			coalesce(delivery_proc,0) as delivery_proc,
			coalesce(surgery,0) as surgery,
			coalesce(cancer_proc,0) as cancer_proc /** updated **/
	from _temp_cohort a

	left join (select distinct ikn, 1 as dental_proc   from all_cci where dental_proc=1) b
	on a.ikn=b.ikn
	left join (select distinct ikn, 1 as delivery_proc from all_cci where delivery_proc=1) c
	on a.ikn=c.ikn
	left join (select distinct ikn, 1 as surgery	   from all_cci where surgery=1) d
	on a.ikn=d.ikn
	left join (select distinct ikn, 1 as cancer_proc   from all_cci where cancer_proc=1) e
	on a.ikn=e.ikn;
quit;

data procs_setting;
	set _procs_setting(drop=indication);
	length indication $13;

		 if dental_proc   =1 then indication='dental_proc';
	else if delivery_proc =1 then indication='delivery_proc';
	else if surgery		  =1 then indication='surgery';
	else if cancer_proc	  =1 then indication='cancer_proc';
	else 						  indication='dx_tbd';
run; 

**************************************************************
using macro to create a table by setting
* the variable included in the table is: indication
* input file "procs_setting"
* output file "_procs_setting_out"
**********************************************************************;

data procs_setting_out;
	set _procs_setting_out;
	keep variable value _ed _sds _hosp _tbd;
run;


/**************************************************************
Now we also want to look at the DX codes for people who did not have surgery in ED SDS HOSP / TBD and for people in the PHYSICIAN group
**************************************************************/

/*use procs_setting dataset from above, which has flags for dental, delivery, surgical proc and records that need
	to have indication identified by dxcode (dx_tbd)*/

%macro dxcode_freq(type=);

	proc sql;
		create table _&type._dx as
		select b.*
		from procs_setting(where=(setting="&type." and indication='dx_tbd')) a
		left join _&type.(keep=ikn visitdate dx10code1) b
		on a.ikn=b.ikn
		/*Note: Some records with missing dx10code1, can't use those records*/
		where not missing(dx10code1)
		order by ikn, visitdate;

		/*Link to description of icd10 codes based on full code*/
		create table _&type._dx2 as
		select a.*, b.des_full, substr(dx10code1,1,3) as icd10_3, b.des_3
		from _&type._dx a
		left join ref.icd10 b
		on a.dx10code1=b.icd10_full
		order by ikn, visitdate;

		/*Some missing des_3. Try to link on the manually created icd10_3 variable*/
		create table _&type._dx2b as
		select a.ikn, a.visitdate, a.dx10code1, a.des_full, a.icd10_3, b.des_3
		from _&type._dx2(where=(missing(des_3))) a
		left join (select distinct icd10_3,des_3 from ref.icd10 where not missing(des_3)) b
		on a.icd10_3=b.icd10_3;
	quit;

	/*Combine datasets*/
	data _&type._dx3;
		set _&type._dx2(where=(not missing(des_3)))
			_&type._dx2b;
	run;

	proc sql;
		/*Keep the most recent record for each IKN*/
		create table _&type._dx4 as
		select * 
		from _&type._dx3 
		group by ikn
		having visitdate=max(visitdate);
	quit;

	**********************************************************
	Using macro to examine whether the input datasets have unique values for ikn
    * input files "_&type._dx", "_&type._dx2", "_&type._dx3", "_&type._dx4"
	***********************************************************************;

	/*Still multiple records - check to make sure they are on the same day*/

	**********************************************************
	Using macro to extract duplicates
    * input file "_&type._dx4"
	* extract duplicates by ikn
	* output file "dup_&type._dx4"
	***********************************************************************;

	/*Appears there are multiple on a given day*/

%mend dxcode_freq;

%dxcode_freq(type=ed);
%dxcode_freq(type=sds);
%dxcode_freq(type=hosp);
%dxcode_freq(type=tbd);

*** Combine all four and produce frequency table;
data _dxcode_all;
	length dx10code1 $10;
	length icd10_3 $4;
	set _sds_dx4
		_hosp_dx4
		_ed_dx4
		_tbd_dx4;

	/*Note: 02 AUG 2017 - we originally intended to use length 3 codes only, but based on the team discussion on
	Aug 2nd, we need length 4 codes for the R07 codes to determine indication.
	Therefore, use the length4 codes for R07*/
	if icd10_3='R07' then icd10_3=substr(dx10code1,1,4);

	/*Note: 18 AUG 2017 - need length 4 codes for D14 codes as well*/
	if icd10_3='D14' then icd10_3=substr(dx10code1,1,4);
run;

/*One count one distinct length 3 dx10code per person per day*/
proc sql;
	create table dxcode_all as
	select distinct ikn, icd10_3, des_3
	from _dxcode_all;
quit;

ods exclude all;
proc freq data=dxcode_all;
	table icd10_3*des_3/out=dx10code1_freq;
run;
ods exclude none;

proc sort data=dx10code1_freq; 
by descending percent; 
run;


/**************************************************************
PHYSICIAN DIAGNOSES
**************************************************************/
/*This includes 
	1) people who had ONLY a physician visit,
	2) people who had a physician visit and ed/sds/hosp
		but physum matched OHIP record,
	3) people who were in the unknown group that had
		a physician visit with undefined location*/

/*Get cohort*/
data _phys;
	set _ind_physician (in=a)
	    unknown_categorized(in=b where=(other_setting in ('both_phys_nrs' 'phys_only')));
	length loc $9;
	if a then loc='defined';
	if b then loc='undefined';
run; 

proc sql;
	/*Join with OHIP claims, row for tracking duplicate records*/
	create table _phys_claims as
	select *
	from _phys a
	left join _physician b
	on a.ikn=b.ikn;
quit;

/*Note - _physician has location=O,L,P,H,U*/
data _phys_claims;
	set _phys_claims;
	row=_n_;
run;

/*Check if any with loc=undefined had anything other than an ohip record with location='U'*/
proc freq data=_phys_claims;
	table loc*location;
run; 

proc sql;
	/*Join above dataset with prescriber IDs on index prescription, row2 for tracking duplicates*/
	create table _phys_claims2(rename=(physnum=physnum_ohip)) as
	select a.*, b.presc_i, monotonic() as row2
	from _phys_claims a
	left join (select distinct ikn, presc_i from index_rxs where licence_id_ref='01') b
	on a.ikn=b.ikn;
quit;

**********************************************************
Using macro to examine whether the input datasets have unique values for the variable row
* input files "_phys_claims", "_phys_claims2"
***********************************************************************;
/*Some had more than one presc_i on index*/

**********************************************************
Using macro to extract duplicates
* input file "_phys_claims2"
* extract duplicates by variable row
***********************************************************************;
/*Some records from different physnums...
	would probably be good to use the records where presc_i match physnum on OHIP record if possible*/

**********************************************************
Using macro to convert prescriber id (presc_i) in ODB to physician id (physnum) in OHIP
    * input file "_phys_claims2"
    * outut file "_phys_claims3"
***********************************************************************;


*********************************************************
Using macro to examine whether the input datasets have unique values for the variable row2
* input files "_phys_claims2", "_phys_claims3"
***********************************************************************;
/*Some presc_i link to 2 physnums*/


/*First, deal with duplicate in 'row2', which are due to a presc_i linking to two physnums.
	If there is a record where physnums match, keep those ones, else just output records for one of the physnums*/

%macro process_dups(input=, id=, out=);

	/*Extract duplicates by id*/
	**********************************************************
	Using macro to extract duplicates
	* input file "&input."
	* extract duplicates by &id.
	* output file "nodups"
	***********************************************************************;


	/*Flag matches*/
	data dups2;
		set dups;
		match=(physnum=physnum_ohip);
	run;

	/*Check if there were any matches*/
	proc sql;
		select count(*) 
		into: nmatches separated by '' 
		from dups2
		where match=1; 
	quit;

	%if &nmatches.>0 %then %do;
		proc sql;
			create table dups3 as
			select a.*, coalesce(match_row,0) as match_row
			from dups2 a
			left join (select distinct &id., 1 as match_row from dups2 where match=1) b
			on a.&id.=b.&id.;
		quit;
		
		data dups4;
			/*For &id. where there is a matching prescriber-OHIP record output only those that match*/
			set dups3;
			if match_row=1 then do;
				if match=1 then output;
			end;
			/*Else output just 1 of the records that was duplicated,
				doesn't matter which one because all info except physnum/presci will be same */
			else do;
				if count=1 then do;
					presc_i='nomatc';
					physnum='nomatc';
					output;
				end;
			end;
		run;
	%end;
	%else %do;
		data dups3;
			set dups2;
			where count=1;
			presc_i='nomatc';
			physnum='nomatc';
		run;
		data dups4;
			set dups3;
		run;
	%end;

	/*Recombine for the cleaned up duplicate presc_i to physnum matches*/
	data &out.;
		set dups4 nodups;
		drop count match match_row;
	run;

%mend process_dups;

%process_dups(input=_phys_claims3, id=row2, out=_phys_claims4); 

/*Check that N rows are correct*/
**********************************************************
Using macro to examine whether the input datasets have unique values for variable row2
* input files "_phys_claims2", "_phys_claims3", "_phys_claims4"
***********************************************************************;
/*Number of row2 matches in claims2 and claims4, therefore duplicates from prescfix macro have been dealt with*/

**********************************************************
Using macro to examine whether the input dataset has unique values for variable row
* input file "_phys_claims4"
***********************************************************************;


/*Now deal with duplicates in 'row', which is cases where there was more more than one prescriber ID on index. 
	If possible, keep the record where presc_i-physnum matches ohip_physnum, otherwise keep records for just one of the presc_i (doesn't matter which one)*/
%process_dups(input=_phys_claims4, id=row, out=_phys_claims5);

/*Shouldn't be any duplicates by 'row' now*/
**********************************************************
Using macro to examine whether the input dataset has unique values for variable row
* input file "_phys_claims5"
***********************************************************************;
/*Distinct on row*/


/*Finally, deal with duplicates by IKN - i.e., some IKNs had more than one physician visit in the past 5 days. 
	Some may be visits to physician that prescribed opioid, some may not. 
If possible, for each IKN, if they had any records where prescriber matches OHIP record, keep those. Else just keep all for now*/

data _phys_claims5;
	set _phys_claims5;
	match=(physnum=physnum_ohip);
run;

proc sql;
	create table _phys_claims6 as
	select a.*, coalesce(match_ikn,0) as match_ikn
	from _phys_claims5 a
	left join (select distinct ikn, 1 as match_ikn from _phys_claims5 where match=1) b
	on a.ikn=b.ikn;
quit;

/*For IKNs where there was at least 1 record where prescriber matched OHIP billing record, output those ones. Otherwise, just output all*/
data _phys_claims7;
	set _phys_claims6;
	if match_ikn=1 then do;
		if match=1 then output;
	end;
	else do;
		output;
	end;
run;

/*Some DXCODES are length 4. Should be length 3. Assume 4th digit is a key entry error and create a length 3 DX code variable*/
data _phys_claims7;
	set _phys_claims7;
	dxcode3=substr(dxcode,1,3);
run;

**********************************************************
Using macro to examine whether the input dataset has unique values for ikn
* input file "_phys_claims7"
***********************************************************************;


/*Summarize nrecs by ikn*/
proc sql;
	create table _phys_claims8 as
	select distinct ikn, match_ikn as match, loc, count(*) as nrecs
	from _phys_claims7 
	group by ikn
	order by match_ikn, loc, calculated nrecs;
quit;

**********************************************************
Using macro to examine whether the input datasets have unique values for ikn
* input files "_phys_claims8", "_phys_claims"
***********************************************************************;

proc freq data=_phys_claims8;
	table match;
run;

proc freq data=_phys_claims8;
	table loc*match/out=loc_match;
run;

proc freq data=_phys_claims8;
	table match*nrecs/out=phys_nrecs;
run;

/*Merge count of recs with ohip claim recs*/
proc sql;
	create table phys_claims as
	select a.*, b.row, b.servdate, b.dxcode, b.dxcode3, catname, subcatname, c.description as dx_desc,
				b.feecode, d.description as fee_Desc
	from _phys_claims8 a /*Distinct on IKN*/

	left join _phys_claims7 b /*Contains claims*/
	on a.ikn=b.ikn
	/*Descriptions of codes*/
	left join (select distinct dxcode, catname, subcatname, description 
				from ohip.ohipdx 
				where type='1') c
	on b.dxcode3=c.dxcode
	left join (select distinct feecode, description
				from ohip.feecode
				where feesuff='A') d
	on b.feecode=d.feecode
	order by loc, match, nrecs, ikn, servdate, dxcode;
quit;


/*------------------------------------------------------
Team decided to keep most recent for each person
-------------------------------------------------------*/
proc sql;
	create table _phys_claims_recent as
	select * 
	from phys_claims
	group by ikn
	having servdate=max(servdate)
	order by loc, match, ikn, servdate, dxcode;

	/*Count nrecs per ikn after keeping most recent servdate*/
	create table phys_claims_recent as
	select *, count(*) as nrecs_recent
	from _phys_claims_recent
	group by ikn
	order by loc, match, calculated nrecs_recent, ikn, servdate, dxcode;
quit;

**********************************************************
Using macro to examine whether the input datasets have unique values for a given variable
* input file "phys_claims_recent", variables row and ikn, respectively
* input file "_phys_claims8", variable ikn
***********************************************************************;


/*Check frequency of codes*/
ods exclude all;
proc freq data=phys_claims_recent;	
	table dxcode3*dx_desc/out=_dx_desc;
run;
ods exclude none;

proc sort data=_dx_desc; 
by descending percent ; 
run; /*Many 'without diagnosis', dxcode 999*/

/*Check how many people had ONLY a dxcode 999*/
proc sql;
	create table _dx999 as
	select a.*, coalesce(dx999,0) as dx999, coalesce(dxoth,0) as dxoth
	from (select distinct ikn, match, loc from phys_claims) a
	left join (select distinct ikn, 1 as dx999 from phys_claims where dxcode='999') b
	on a.ikn=b.ikn
	left join (select distinct ikn, 1 as dxoth from phys_claims where dxcode^='999') c
	on a.ikn=c.ikn;
quit;

data dx999;
	set _dx999;
	dx999_only=(dx999=1 and dxoth=0);
run;

**********************************************************
Using macro to examine whether the input dataset has unique values for ikn
* input file "dx999"
***********************************************************************;

/*This will be important to help contextualize results*/
proc freq data=dx999;
	table loc*match*dx999_only/out=dx999only_freq;
run;


/*Can we glean any insight from the feecodes?*/
ods exclude all;
proc freq data=phys_claims_recent;
	where dxcode='999';
	table feecode*fee_desc/out=_dx999_feedesc;
run;
ods exclude none;

proc sort data=_dx999_feedesc; 
by descending percent ; 
run;
/*These do not seem to be informative as to opioid rx indications*/

/*Keep distinct length 3 dx code per person*/
proc sql;
	create table all_phys_claims_recent as
	select distinct ikn, dxcode3, dx_desc,subcatname, dxcode
	from phys_claims_recent;
quit;

ods exclude all;
proc freq data=all_phys_claims_recent;	
	table dxcode3*dx_desc*subcatname/out=dx_desc_all;
run;

ods exclude none;
proc sort data=dx_desc_all; 
by descending percent; 
run;


*** Check if there are new cci/dx10code/ohipdx to be categorized;
proc sql;
	create table extra_cci as
	select *
	from all_cci_out
	where cci_5 not in (select cci_5 from xl.cci_class);
quit; 

proc sql;
	create table extra_dx10 as
	select *
	from dx10code1_freq
	where icd10_3 not in (select icd10_3 from xl.dx10_class);
quit; 

proc sql;
	create table extra_ohipdx as
	select *
	from dx_desc_all
	where dxcode3 not in (select dxcode3 from xl.ohipdx_class);
quit; 


/*Merge by datasets of codes for each IKN with dataset of indications assigned to codes*/
proc sql;
	create table all_cci2 as
	select a.*, b.majorgroup, b.indication
	from all_cci a
	left join xl.cci_class(keep=cci_5 majorgroup indication) b
	on a.cci_5=b.cci_5;

	create table dxcode_all2 as
	select a.*, b.majorgroup, b.indication
	from dxcode_all a
	left join xl.dx10_class(keep=icd10_3 majorgroup indication) b
	on a.icd10_3=b.icd10_3;

	create table all_phys_claims_recent2 as
	select a.*, b.majorgroup, b.indication
	from all_phys_claims_recent a
	left join xl.ohipdx_class(keep=dxcode3 majorgroup indication) b
	on a.dxcode3=b.dxcode3;
quit;

/*Check descripton of rows that do not have assigned majorgroup*/
proc freq data=all_cci2;
	table des_5;
	where missing(majorgroup);
run;
proc freq data=dxcode_all2;
	table icd10_3*des_3;
	where missing(majorgroup);
run;
proc freq data=all_phys_claims_recent2;
	table dxcode3*dx_desc;
	where missing(majorgroup);
run;


/*Since some new codes popped up in dxcode_all2, likely due to the exclusion of drainage and biopsy in the cci codes.
	Therefore need to extract those rows for the PIs to classify*/
proc sql;
	create table newccicodes as
	select distinct a.cci_5, a.des_5
	from all_cci2 a
	left join xl.cci_class b
	on a.cci_5=b.cci_5
	where a.cci_5 ne b.cci_5;
quit; 
proc sql;
	create table newdx10codes as
	select distinct a.icd10_3, a.des_3
	from dxcode_all2 a
	left join xl.dx10_class b
	on a.icd10_3=b.icd10_3
	where a.icd10_3 ne b.icd10_3;
quit; 
proc sql;
	create table newohipdxcodes as
	select distinct a.dxcode3, a.dx_desc
	from all_phys_claims_recent2 a
	left join xl.ohipdx_class b
	on a.dxcode3=b.dxcode3
	where a.dxcode3 ne b.dxcode3;
quit; 

/*Print a warning flag/message if new codes need to be assigned a major group*/
%macro check_group;

	%let ds1=newccicodes;
	%let ds2=newdx10codes;
	%let ds3=newohipdxcodes;

	%do i=1 %to 3;
		proc sql noprint;
			select count(*)
			into: nrows separated by ''
			from &&ds&i..;
		quit;

		%if &nrows.>0 %then %do;
			%put WARNING: NEW CODES IN &&DS&I.. NEED TO BE ASSIGNED;
		%end;
		%else %do;
			%put NOTE: NO NEW CODES IN &&DS&I..;
		%end;
	%end;

%mend check_group;

%check_group;

/*Check that Ns make sense from merge*/
**********************************************************
Using macro to examine whether the input datasets have unique values for ikn
* input files "all_cci", "all_cci2", "dxcode_all", "dxcode_all2", "all_phys_claims_recent", "all_phys_claims_recent2"
***********************************************************************;


/*Use macro to loop through each major group/ indication to determine codes that fall into that indication and then create a flag for IKNs that had that code.*/

%macro indication_flags(input=, output=);

	%do x=1 %to 2; /*Majorgroup vs indication*/

		%if &x.=1 %then %do;
			%let type=indication;
			%let suff=I;
		%end;
		%if &x.=2 %then %do;
			%let type=majorgroup;
			%let suff=M;
		%end;

		/*Create macro variable array of hierarchy of major groups vs indications*/
		proc sql;
			create table &suff._hierarchy as
			select distinct indication, hierarchy
			from xl.hierarchy 
			where upcase(type)="&suff."
			order by hierarchy;
		quit;
		data &suff._hierarchy;
			set &suff._hierarchy ;
			O=_n_;
		run;
		proc sql noprint;
			/*Get total number (O) majorgroups/indications*/
			select max(O)
			into :maxo separated by ''
			from &suff._hierarchy;
		quit;

		%do i=1 %to &maxo.;
			proc sql noprint;
				select indication
				into :order separated by ''
				from &suff._hierarchy
				where O=&i.;
			quit;

			%let order&i.=&order.;
		%end;

		/*Use the macro array to create flags in output dataset*/
		proc sql;
			create table _&input._&suff. as
			select a.ikn 

				/*Create flags based on joined tables below*/
				%do i=1 %to &maxo.;
					,coalesce(&&order&i..,0) as &suff._&&order&i..
				%end;

		   	/*Start with distinct individuals in input*/
			from (select distinct ikn from &input.) a

			/*For each indication, create flag for IKN if they had that indication*/
			%do i=1 %to &maxo.;
			left join (select distinct ikn, 1 as &&order&i. from &input. where &type.="&&order&i..") b&i.
			on a.ikn=b&i..ikn
			%end;
			;
		quit;

		/*Now we want to check how many people had more than one indication so we can figure out what to do with them*/
		data _&input._&suff.;
			set _&input._&suff.;

			/*total number of indications*/
			n_&type.=sum(of

				%do i=1 %to &maxo.;

					&suff._&&order&i..

						%if &i.^=&maxo. %then %do;
						,
						%end;
				%end;
				)
			;

			/*For individuals with only 1 indication, code into single variable*/

			length &type. $50;
			if n_&type.=1 then do;
				%do i=1 %to &maxo.;
					if &suff._&&order&i..=1 then &type.="&&order&i..";
				%end;
			end;

			/*Based on group discussion, we want to use the hierarchy to assign majorgroups/indications based on 
				people who had more than one potential indication*/

			if n_&type.>1 then do;

				%do i=1 %to &maxo.;
					%if &i.=1 %then %do;
					if &suff._&&order&i..=1 then &type.="&&order&i..";
					%end;
					%else %do;
					else if &suff._&&order&i..=1 then &type.="&&order&i..";
					%end;
				%end;

			end;

		run;
		
	%end; /*Indication vs major group*/

	/*Combine major group flags and indication flags*/
	proc sql;
		create table &output. as
		select *
		from _&input._m a
		left join _&input._i b
		on a.ikn=b.ikn;
	quit;

	/*Make sure nobs correct*/
	**********************************************************
	Using macro to examine whether the input datasets have unique values for ikn
	* input files "&input."
	* output files "&output."
	***********************************************************************;

	/*Frequency of n_indications for each IKN*/
	proc freq data=&output.;
		table n_majorgroup/out=&output._freq_mg;
	run;
	proc freq data=&output.;
		table n_indication/out=&output._freq_ind;
	run;

%mend indication_flags;

/*Classify indications for people who had a DAD, SDS, ED records based on INCODE*/
%indication_flags(input=all_cci2, output=all_cci3);

**********************************************************
Using macro to examine whether the input dataset has unique values for ikn
* input file "all_cci3"
***********************************************************************;


*** Check;
proc freq data=all_cci2;
tables majorgroup indication ;
tables majorgroup*indication /missing nocol norow nopercent ;
run;

proc freq data=all_cci3;
tables majorgroup indication ;
tables majorgroup*indication /missing nocol norow nopercent ;
run;


/*Note: Aug 18 AUG 2017 - there was a change to the algorithm after the PIs
	assigned the codes. Originally, for the DAD,ED,SDS,TBD people we were only
	going to classify delivery related, dental, surgical procedures. Then anyone
	who didn't have any of those would move onto have their indications
	determined by dxcodes. They changed the coding of dental to also include
	pharmacotherapy and drainage of gingiva or postpartum drainage*/

/*Check*/
proc sql;
	create table check_ikns as
	select a.*, coalesce(usedx,0) as usedx
	from all_cci3 a
	left join (select distinct ikn, 1 as usedx from dxcode_all2) b
	on a.ikn=b.ikn;
quit;
proc freq data=check_ikns;
	table majorgroup*usedx/missing;
run;

/*Make sure there is no one in the incode file and dxcode file (should be mutually exclusive)*/
proc sql;
	create table check_overlap1 as
	select a.ikn
	from (select distinct ikn from all_cci3 where not missing(majorgroup)) a
	inner join (select distinct ikn from dxcode_all2) b
	on a.ikn=b.ikn;
	/*Empty = good*/
quit;


/*Classify indications using DX10CODE1 for people who had a DAD, SDS, ED records but no incode of interest*/
%indication_flags(input=dxcode_all2, output=dxcode_all3);

*** Check;
proc freq data=dxcode_all2;
tables majorgroup indication ;
tables majorgroup*indication /missing nocol norow nopercent ;
run;

proc freq data=dxcode_all3;
tables majorgroup indication ;
tables majorgroup*indication /missing nocol norow nopercent ;
run;


/*Classify indications using DX10CODE1 for people who had a DAD, SDS, ED records but no incode of interest*/
%indication_flags(input=all_phys_claims_recent2, output=all_phys_claims_recent3);

*** Check;
proc freq data=all_phys_claims_recent2;
tables majorgroup indication ;
tables majorgroup*indication /missing nocol norow nopercent ;
run;

proc freq data=all_phys_claims_recent3;
tables majorgroup indication ;
tables majorgroup*indication /missing nocol norow nopercent ;
run;


/*------------------------------------------------------
Recode the majorgroup and indications variables previously create to match the new classification scheme
-------------------------------------------------------*/

proc freq data=_ind_classified;
	table indication;
run;

data _ind_classified2;
	set _ind_classified(rename=(indication=_ind));

	length indication $50;
	length majorgroup $50;

	if _ind='cancer' then indication='CANCER';
	if _ind='palliative' then indication='PALLIATIVE';
	if _ind='dental' then indication='DENTISTPRESCRIBED';

	if indication = 'DENTISTPRESCRIBED' then majorgroup='DENTAL';
	else									majorgroup='CANCERANDPALLIATIVE';
run;

/*Rehab indication dataset*/
proc sql;
	create table rehab as
	select distinct ikn, 'UNKNOWN' as indication length 50, 'UNKNOWN' as majorgroup length 50
	from unknown_categorized 
	where other_setting='nrs_only';
quit;

/*Note: there should not be any overlapping IKNs - just make sure*/
%macro checkoverlap;

	data all_cci3b;
		set all_cci3;
		where not missing(majorgroup);
	run;

	%let ds1=_ind_classified2;
	%let ds2=all_cci3b;
	%let ds3=dxcode_all3;
	%let ds4=all_phys_claims_recent3;
	%let ds5=rehab;

	%do i=1 %to 5;
		proc sort data=&&ds&i..; by ikn; run;
	%end;
		data checkoverlap;
			merge 	%do i=1 %to 5;
					&&ds&i..(keep=ikn in=in&i.)
					%end;
			;
			by ikn;

			%do i=1 %to 5;
				if in&i.=1 then ds_in&i.=1;
			%end;

			nds=sum(of ds:);

		run;

		proc freq data=checkoverlap;
			table nds;
		run;

%mend checkoverlap;

%checkoverlap;


/*------------------------------------------------------
Combine into single file with indications for cohort
-------------------------------------------------------*/

proc sql;
	create table _indications as
	select a.ikn, 
			coalesce(b.majorgroup, 
					 c.majorgroup,
					 d.majorgroup,
					 e.majorgroup,
					 g.majorgroup,
					 'UNKNOWN') as majorgroup,

			coalesce(b.indication, 
					 c.indication,
					 d.indication,
					 e.indication,
					 g.indication,
					'UNKNOWN') as indication
	from mydata.cohort(keep=ikn) a

	left join _ind_classified2(keep=ikn majorgroup indication) b
	on a.ikn=b.ikn
	left join (select ikn, majorgroup, indication from all_cci3 where not missing(majorgroup)) c
	on a.ikn=c.ikn
	left join dxcode_all3(keep=ikn majorgroup indication) d
	on a.ikn=d.ikn
	left join all_phys_claims_recent3(keep=ikn majorgroup indication) e
	on a.ikn=e.ikn
	left join rehab g
	on a.ikn=g.ikn; 
quit; 

**********************************************************
Using macro to examine whether the input dataset has unique values for ikn
* input file "_indications"
***********************************************************************;
/*Unique*/

proc freq data=_indications;
	table majorgroup indication;
run;

/*Source of 'UNKNOWN's*/
proc sql;
	create table unknowns1 as
	select a.ikn, majorgroup, ed, dad, sds, nrs, ohip
	from (select ikn, majorgroup from _indications where majorgroup='UNKNOWN') a

	left join (select distinct ikn, 1 as ed from _ed) b
	on a.ikn=b.ikn
	left join (select distinct ikn, 1 as dad from _hosp) c
	on a.ikn=c.ikn
	left join (select distinct ikn, 1 as sds from _sds) d 
	on a.ikn=d.ikn
	left join (select distinct ikn, 1 as nrs from rehab) e
	on a.ikn=e.ikn
	left join (select distinct ikn, 1 as ohip from _physician) f
	on a.ikn=f.ikn;
quit;

data unknowns2;
	set unknowns1;
	nsource=sum(of ed dad sds nrs ohip);
	if missing(nsource) then nsource=0;

	/*Classify source of unknowns*/
    unknown_src_norec	=(nsource=0);
	unknown_src_ed		=(ed=1);
	unknown_src_dad		=(dad=1);
	unknown_src_sds		=(sds=1);
	unknown_src_ohip	=(ohip=1);
	unknown_src_nrs		=(nrs=1);
run;

/*Final table of indications information*/
proc sql;
	create table indications as
	select a.* 
			,unknown_src_norec
			,unknown_src_ed
			,unknown_src_dad
			,unknown_src_sds
			,unknown_src_ohip
			,unknown_src_nrs
	from _indications a
	left join unknowns2 b
	on a.ikn=b.ikn;
quit;

**********************************************************
Using macro to examine whether the input dataset has unique values for ikn
* input file "indications"
***********************************************************************;

data mydata.indications;
set indications;
run;

proc freq data=indications;
tables majorgroup indication ;
tables majorgroup*indication /missing nocol norow nopercent ;
run;
