# Supplementary material for: Changing patterns of opioid initiation for pain management in Ontario, Canada: A population-based cross-sectional study
Source: PLoS One. 2022 Dec 8;17(12):e0278508. doi: 10.1371/journal.pone.0278508 (PMC9731435; doi:10.1371/journal.pone.0278508)
Supplement: S1 File — (ZIP) [file pone.0278508.s002.zip › 03_demo.sas]

/*******************************************************************************
� 2022 Institute for Clinical Evaluative Sciences. All rights reserved.

TERMS OF USE:

##Not for distribution.## This code and data is provided to the user solely for its own non-commercial use by 
individuals and/or not-for-profit corporations. User shall not distribute without express written permission 
from the Institute for Clinical Evaluative Sciences.

##Not-for-profit.## This code and data may not be used in connection with profit generating activities.

##No liability.## The Institute for Clinical Evaluative Sciences makes no warranty or representation regarding the fitness, 
quality or reliability of this code and data. 

##No Support.## The Institute for Clinical Evaluative Sciences will not provide any technological, educational or 
informational support in connection with the use of this code and data. 

##Warning.## By receiving this code and data, user accepts these terms, and uses the code and data, solely at its own risk. 

========================================================================*/


libname mydata '**** ';


data index_rxs;
set mydata.index_rxs ;
run;

*** Drug types;
data index_rxs2;
set index_rxs;
if dclass in ('CODEINE','FENTANYL','HYDROMORPHONE','MORPHINE','OXYCODONE','TRAMADOL') then dclass_la=dclass;
else dclass_la='_OTHER'; /*Other catagory has burprenorphine, methadone_pain, other*/
if dclass in ('CODEINE','COD_COMBO','HYDROMORPHONE','MORPHINE','OXYCODONE','OXY_COMBO','TRAMADOL') then dclass_ir=dclass;
else dclass_ir='_OTHER'; /*Other catagory has fentanyl, meperidine, other*/
if dclass in ('BUPRENORPHINE','METHADONE_PAIN','OTHER') then dclass_all='_OTHER        ';
else dclass_all=dclass; /*Other catagory has burprenorphine, methadone_pain, other*/
run;

proc freq data=index_rxs2(where=(dclass_all='_OTHER'));
tables dclass;
run;

proc freq data=index_rxs2(where=(la='Y' and dclass_la='_OTHER'));
tables dclass;
run;

proc freq data=index_rxs2(where=(la='N' and dclass_ir='_OTHER'));
tables dclass;
run;


proc sql;
	create table drugname_ as
	select ikn, indexdate, max(dclass_all='CODEINE') as index_CODEINE, max(dclass_all='COD_COMBO') as index_COD_COMBO, 
			max(dclass_all='FENTANYL') as index_FENTANYL, max(dclass_all='HYDROMORPHONE') as index_HYDROMORPHONE,
			max(dclass_all='MEPERIDINE') as index_MEPERIDINE, max(dclass_all='MORPHINE') as index_MORPHINE, 
			max(dclass_all='_OTHER') as index_OTHER, max(dclass_all='OXYCODONE') as index_OXYCODONE, 
			max(dclass_all='OXY_COMBO') as index_OXY_COMBO, max(dclass_all='TRAMADOL') as index_TRAMADOL,

			max(la='Y') as la, max(la='N') as ir, count(distinct dclass) as ndclass	
	from index_rxs2
	group by ikn, indexdate;
quit;

data drugname;
set drugname_;
if la=1 and ir=0 then formulation='02_LA only';
else if la=0 and ir=1 then formulation='03_IR only';
else if la=1 and ir=1 then formulation='01_Both';

ndclass_ge2=0;
if ndclass>1 then ndclass_ge2=1;
run;

proc freq data=drugname(drop=ikn indexdate);
run;

proc sql;
	create table drugname_la as
	select ikn, indexdate, max(dclass_la='CODEINE') as la_CODEINE, 
			max(dclass_la='FENTANYL') as la_FENTANYL, max(dclass_la='HYDROMORPHONE') as la_HYDROMORPHONE,
			max(dclass_la='MORPHINE') as la_MORPHINE, max(dclass_la='_OTHER') as la_OTHER, max(dclass_la='OXYCODONE') as la_OXYCODONE, 
			max(dclass_la='TRAMADOL') as la_TRAMADOL	
	from index_rxs2
	where la='Y'
	group by ikn, indexdate;
quit;

proc freq data=drugname_la(drop=ikn indexdate);
run;

proc sql;
	create table drugname_ir as
	select ikn, indexdate, max(dclass_ir='CODEINE') as ir_CODEINE, max(dclass_ir='COD_COMBO') as ir_COD_COMBO, 
			max(dclass_ir='HYDROMORPHONE') as ir_HYDROMORPHONE, max(dclass_ir='MORPHINE') as ir_MORPHINE, 
			max(dclass_ir='_OTHER') as ir_OTHER, max(dclass_ir='OXYCODONE') as ir_OXYCODONE, 
			max(dclass_ir='OXY_COMBO') as ir_OXY_COMBO, max(dclass_ir='TRAMADOL') as ir_TRAMADOL
	from index_rxs2
	where la='N'
	group by ikn, indexdate;
quit;

proc freq data=drugname_ir(drop=ikn indexdate);
run;


*** Days supplied of initial prescription, taking the longest dayssupl by IKN;
proc sql;
	create table _dayssupl as
	select distinct ikn, dayssupl
	from index_rxs 
	group by ikn
	having dayssupl=max(dayssupl);
quit;

data dayssupl;
	set _dayssupl;

	length dayssupl_cat $8;
	     if (      dayssupl eq 1)  then dayssupl_cat='01_1';
	else if (2  le dayssupl le 3)  then dayssupl_cat='02_2_3';
	else if (4  le dayssupl le 6)  then dayssupl_cat='03_4_6';
	else if (      dayssupl eq 7)  then dayssupl_cat='04_7';
	else if (8  le dayssupl le 13) then dayssupl_cat='05_8_13';
	else if (      dayssupl eq 14) then dayssupl_cat='06_14';
	else if (15 le dayssupl le 29) then dayssupl_cat='07_15_29';
	else if (	   dayssupl eq 30) then dayssupl_cat='08_30';
	else if (      dayssupl ge 31) then dayssupl_cat='09_ge31';

	dayssupl_gt7=0;
	if dayssupl>7 then dayssupl_gt7=1;
run;

proc freq data=dayssupl;
	table dayssupl_cat dayssupl_gt7/missing;
run;


*** Calculate daily dose in MEQ. If 2+ Rx on index, sum;
data meq_input;
	set index_rxs;
	where meq='Y';
	rename dt_of_serv_ts=servdate;
run;

**********************************************************
Using macro to calculate morphine equivalent dose for opioid prescription claims
    * input file "meq_input"
	* daily doses summed by ikn, service date (servdate)
    * outut file "meq_out_"
***********************************************************************;

	
data meq_out;
	set meq_out_;

	length dailydose_cat $8;
		 if (	   dailydose lt 20)  then dailydose_cat='1_lt20';
	else if (20 le dailydose lt 50)  then dailydose_cat='2_20_49';
	else if (50 le dailydose lt 90)  then dailydose_cat='3_50_89';
	else if (90 le dailydose lt 200) then dailydose_cat='4_90_199';
	else if (	   dailydose ge 200) then dailydose_cat='5_ge200';

	drop servdate;
run;

proc freq data=meq_out;
	table dailydose_cat /missing;
run;


*** Combine information on index prescription into a single dataset;
proc sql nowarn; /*Ignore warning that IKN already exists*/
	create table finaldata_ as
	select a.ikn, a.age, a.sex, a.incquint, a.rural, b.*, b1.*, b2.*, c.*, d.*, e.*, f.*
	from mydata.cohort a

	left join drugname b
	on a.ikn=b.ikn
	left join drugname_la b1
	on a.ikn=b1.ikn
	left join drugname_ir b2
	on a.ikn=b2.ikn
	left join dayssupl c
	on a.ikn=c.ikn
	left join meq_out d
	on a.ikn=d.ikn
	left join mydata.setting e
	on a.ikn=e.ikn
	left join mydata.indications f
	on a.ikn=f.ikn;
quit;

data finaldata;
set finaldata_;

	length agecat $7;
		if 	(      age le 17) then agecat='1_0_17';
	else if (18 le age le 24) then agecat='2_18_24';
	else if (25 le age le 44) then agecat='3_25_44';
	else if (45 le age le 64) then agecat='4_45_64';
	else if (	   age ge 65) then agecat='5_ge65';

	if incquint='' then incquint2='9';
	else incquint2=incquint;

	if rural='Y' then rural2='01_Y';
	else if rural='N' then rural2='02_N';
	else rural2='03';

	dd_ge50=0;
	if dailydose>=50 then dd_ge50=1;
	if dailydose_cat='' then dailydose_cat='9';
run;

proc freq data=finaldata;
tables incquint incquint2 rural rural2 dailydose_cat dd_ge50;
run;

data mydata.finaldata;
set finaldata;
run;
