# Supplementary material for: Changing patterns of opioid initiation for pain management in Ontario, Canada: A population-based cross-sectional study
Source: PLoS One. 2022 Dec 8;17(12):e0278508. doi: 10.1371/journal.pone.0278508 (PMC9731435; doi:10.1371/journal.pone.0278508)
Supplement: S1 File — (ZIP) [file pone.0278508.s002.zip › 04_table.sas]

/*******************************************************************************
� 2022 Institute for Clinical Evaluative Sciences. All rights reserved.

TERMS OF USE:

##Not for distribution.## This code and data is provided to the user solely for its own non-commercial use by 
individuals and/or not-for-profit corporations. User shall not distribute without express written permission 
from the Institute for Clinical Evaluative Sciences.

##Not-for-profit.## This code and data may not be used in connection with profit generating activities.

##No liability.## The Institute for Clinical Evaluative Sciences makes no warranty or representation regarding the fitness, 
quality or reliability of this code and data. 

##No Support.## The Institute for Clinical Evaluative Sciences will not provide any technological, educational or 
informational support in connection with the use of this code and data. 

##Warning.## By receiving this code and data, user accepts these terms, and uses the code and data, solely at its own risk. 

========================================================================*/


libname mydata '**** ';
libname xl XLSX '**** ';
%include '**** ';
%include '**** ';

*** Recode the deliveries major group/indications;
data inputdata;
	set mydata.finaldata;
	if majorgroup='DELIVERY' then do;

		if indication='CSECTION' 	   then majorgroup='SURGERY';
		if indication='OTHERDELIVERIES' then majorgroup='OTHERPAINSOURCES';

	end;
run;

proc freq data=inputdata;
	table majorgroup*indication/missing nocol norow nopercent ;
run;


*** Create tables;

/*Table 1 - Demographic characteristics of individuals newly initiating an opioid, by clinical indication*/
**************************************************************
using macro to create a table by majorgroup
* the variables included in the table are: 
  age agecat sex incquint2 rural2
* input file "inputdata"
* output file "_table1"
**********************************************************************;

data table1;
	retain variable value _total _dental _surgery _chronicmskpain _trauma _cancerandpalliative _otherpainsources _unknown;
	set _table1;
	keep variable value _total _dental _surgery _chronicmskpain _trauma _cancerandpalliative _otherpainsources _unknown;
run;


/*Table 2. Prescription characteristics of first opioid exposure*/	
**************************************************************
using macro to create a table by sex
* the variables included in the table are: 
  setting codeine cod_combo tramadol morphine fentanyl oxycodone oxy_combo 
  hydromorphone meperidine other dclass_gt1 formulation
  dailydose dailydose_cat dd_ge50 dayssupl dayssupl_cat dayssupl_gt7
* input file "inputdata"
* output file "_table2"
**********************************************************************;

data table2;
	format variable value _total;
	set _table2;
	keep variable value _total;
run;


/*Table 3 - Frequency and characteristics of index prescriptions, by clinical indication*/
data input;
	set inputdata;
	missing_dd=(missing(dailydose));

	keep ikn majorgroup indication dayssupl_gt7 missing_dd dailydose dd_ge50 dayssupl formulation la;
run;

/*By major group*/
**************************************************************
using macro to create a table by majorgroup
* the variables included in the table are: 
  dailydose dd_ge50 dayssupl dayssupl_gt7 missing_dd
* input file "input"
* output file "_table3a"
**********************************************************************;


/*By indication*/
**************************************************************
using macro to create a table by indication
* the variables included in the table are: 
  dailydose dd_ge50 dayssupl dayssupl_gt7 missing_dd
* input file "input"
* output file "_table3b"
**********************************************************************;


/*Overall*/
proc transpose data=_table3a(keep=_total ) out=table3a_total;
var _total ;
run;


/*Data manipulations to format the table as shown in the shell tables*/
data _table3a;
	format varonly;
	set _table3a;
	if _n_>1;
	drop variable value _total pval  part: stdiff varratio order;
	if _n_=2 then varonly='Nobs';
	if _n_=3 then varonly='dailydose_median';
	if _n_=5 then varonly='dayssupl_median_iqr';
run;

data _table3b;
	format varonly;
	set _table3b;
	if _n_>1;
	drop variable value _total pval  part: stdiff varratio order;
	if _n_=2 then varonly='Nobs';
	if _n_=3 then varonly='dailydose_median';
	if _n_=5 then varonly='dayssupl_median_iqr';
run;

**********************************************************
Using macro to transpose datasets
* library "work"
* input files "_table3a", "_table3b"
* by variable varonly
* output files "table3a", "table3b"
***********************************************************************;

proc sql noprint;
	select count(distinct ikn) 
	into :totobs separated by ''
	from input(keep=ikn);
quit;

data table3_2;
	format 	type 
			varonly
			totobs
			nobs 
			percent
			dailydose_median
			dd_ge50
			dayssupl_median_iqr 
			dayssupl_gt7
			missing_dd;
	set table3a(rename=(nobs=_nobs) in=a)
		table3b(rename=(nobs=_nobs) in=b);
	if a then type='M';
	if b then type='I';

	varonly=substr(varonly,2,length(varonly));
	totobs=&totobs.;
	_nobs=substr(_nobs,3,length(_nobs));
	_nobs=compress(_nobs,',');
	nobs=input(_nobs, 10.);
	_percent=(nobs/totobs)*100;
	percent=round(_percent,0.1);
	drop _:;
run;

proc sql;
	create table table3_out as
	select a.*, b.hierarchy
	from table3_2 a
	left join xl.hierarchy_fortable  b
	on a.type=b.type and a.varonly=b.indication
	order by hierarchy;
quit;


/*Table 4 - Opioid formulation types dispensed on first opioid prescription, by clinical indication*/
**************************************************************
using macro to create a table by majorgroup
* the variable included in the table is: formulation
* input file "inputdata"
* output file "_t4a"
**********************************************************************;


**************************************************************
using macro to create a table by majorgroup
* the variables included in the table are: 
  LA_codeine LA_fentanyl LA_hydromorphone LA_morphine LA_oxycodone LA_tramadol LA_other
* input file "inputdata", where formulation='02_LA only'
* output file "_t4b"
**********************************************************************;


**************************************************************
using macro to create a table by majorgroup
* the variables included in the table are: 
  IR_codeine IR_cod_combo IR_hydromorphone IR_morphine IR_oxycodone IR_oxy_combo IR_tramadol IR_other
* input file "inputdata", where formulation = '03_IR only'
* output file "_t4c"
**********************************************************************;


data _table4;
	set _t4a _t4b _t4c;
run;
	
data table4;
	format variable value _total _dental _surgery _chronicmskpain _trauma _cancerandpalliative _otherpainsources _unknown;
	set _table4;
	keep variable value _total _dental _surgery _chronicmskpain _trauma _cancerandpalliative _otherpainsources _unknown;
run;


/*Table 5 - Description of the unknown group*/
**************************************************************
using macro to create a table by sex
* the variables included in the table are: 
  unknown_src_norec unknown_src_ohip unknown_src_ed
  unknown_src_dad unknown_src_sds unknown_src_nrs
* input file "inputdata", where majorgroup = 'unknown'
* output file "_table6"
**********************************************************************;


data table6;
	set _table6;
	keep variable _total;
run;
