# Supplementary material for: Changing patterns of opioid initiation for pain management in Ontario, Canada: A population-based cross-sectional study
Source: PLoS One. 2022 Dec 8;17(12):e0278508. doi: 10.1371/journal.pone.0278508 (PMC9731435; doi:10.1371/journal.pone.0278508)
Supplement: S1 File — (ZIP) [file pone.0278508.s002.zip › 05_table.sas]

/*******************************************************************************
� 2022 Institute for Clinical Evaluative Sciences. All rights reserved.

TERMS OF USE:

##Not for distribution.## This code and data is provided to the user solely for its own non-commercial use by 
individuals and/or not-for-profit corporations. User shall not distribute without express written permission 
from the Institute for Clinical Evaluative Sciences.

##Not-for-profit.## This code and data may not be used in connection with profit generating activities.

##No liability.## The Institute for Clinical Evaluative Sciences makes no warranty or representation regarding the fitness, 
quality or reliability of this code and data. 

##No Support.## The Institute for Clinical Evaluative Sciences will not provide any technological, educational or 
informational support in connection with the use of this code and data. 

##Warning.## By receiving this code and data, user accepts these terms, and uses the code and data, solely at its own risk. 

========================================================================*/


*** Got access to the previous cohort;
libname mydata '**** ';
libname prev '**** ';


/*cohort_prev - Cohort includes people who only had cough on index date*/
/*data_prev - Delete people who only had cough opioid on index date. This is the final data used for 2016 paper*/


*** 1st, delete people who only had opioid where dclass in ('EXCL','COUGH') or dclass_broad in ('RUNS','MAID') from 2016 data (in 2016 druglist, there's no
		EXCL, RUNS or MAID category).
	2nd, compare the previous study's data and this follow-up study's data and calculate stardard difference using macro;


libname dinlist xlsx '**** ';

*** All opioid;
data allopioid;
set dinlist.'NMS MDL Combined'n;
if NMS_group = 'OPIOID' and OMT='N';
run; 

*** Link data_prev to NMS to get all prescriptions for each ikn;
data nms1516;
set nms.nms_2015 nms.nms_2016 ;
run;

proc sql;
	create table data_prev_din_ as
	select a.*, b.din
	from prev.data_prev(keep=ikn indexdate) a 
	left join nms1516(keep=ikn dt_of_serv_ts din) b
	on a.ikn=b.ikn and a.indexdate=b.dt_of_serv_ts
	where din in (select din from allopioid);
quit;

data mydata.data_prev_din_;
set data_prev_din_;
run;

*** Get dclass and dclass_broad;
proc sql;
	create table data_prev_din as
	select a.*, b.dclass, b.dclass_broad
	from data_prev_din_ a 
	left join allopioid b
	on a.din=b.din;
quit;

*** Create flags based on the most recent druglist (not the druglist that 2016 study used);
proc sql;
	create table data_prev2 as
	select ikn, indexdate, max(dclass='EXCL') as EXCL, max(dclass='COUGH') as COUGH, 
			max(dclass_broad='RUNS') as RUNS, max(dclass_broad='MAID') as MAID,
			
			max(dclass='BUPRENORPHINE') as BUPRENORPHINE, max(dclass='CODEINE') as CODEINE, max(dclass='COD_COMBO') as COD_COMBO, 
			max(dclass='FENTANYL') as FENTANYL, max(dclass='HYDROMORPHONE') as HYDROMORPHONE, max(dclass='METHADONE_PAIN') as METHADONE_PAIN,
			max(dclass='MEPERIDINE') as MEPERIDINE, max(dclass='MORPHINE') as MORPHINE, 
			max(dclass='OTHER') as OTHER, max(dclass='OXYCODONE') as OXYCODONE, 
			max(dclass='OXY_COMBO') as OXY_COMBO, max(dclass='TRAMADOL') as TRAMADOL	
	from data_prev_din
	group by ikn, indexdate;
quit;

proc freq data=data_prev2(drop=ikn indexdate);
run;

proc sql;
	create table data_prev3 as
	select a.*, b.*
	from data_prev2 a 
	left join prev.data_prev(drop=index_BUPRENORPHINE index_COD_COMBO index_CODEINE index_FENTANYL index_HYDROMORPHONE index_MEPERIDINE index_METHADONE_PAIN
	 index_MORPHINE index_OTHER index_other2 index_OXY_COMBO index_OXYCODONE index_TRAMADOL) b
	on a.ikn=b.ikn;
quit;

proc freq data=data_prev3;
tables cough index_COUGH ;
run; /*match*/

data test;
set data_prev3;
if sum(BUPRENORPHINE,CODEINE,COD_COMBO,FENTANYL,HYDROMORPHONE,METHADONE_PAIN,MEPERIDINE,MORPHINE,OTHER,OXYCODONE,OXY_COMBO,TRAMADOL)=0;
run; 


*** Remove people who only had EXCL/RUNS/MAID dins on the index date;
data data_prev4;
set data_prev3;
if sum(BUPRENORPHINE,CODEINE,COD_COMBO,FENTANYL,HYDROMORPHONE,METHADONE_PAIN,MEPERIDINE,MORPHINE,OTHER,OXYCODONE,OXY_COMBO,TRAMADOL)=0 and EXCL=1 then delete;

rename COD_COMBO=index_COD_COMBO CODEINE=index_CODEINE FENTANYL=index_FENTANYL HYDROMORPHONE=index_HYDROMORPHONE MEPERIDINE=index_MEPERIDINE 
		MORPHINE=index_MORPHINE OXY_COMBO=index_OXY_COMBO OXYCODONE=index_OXYCODONE TRAMADOL=index_TRAMADOL;
index_OTHER=0;
if BUPRENORPHINE=1 or METHADONE_PAIN=1 or OTHER=1 then index_other=1;
drop COUGH index_cough RUNS MAID EXCL ;
drop BUPRENORPHINE METHADONE_PAIN OTHER;
run; 

data test;
set data_prev4;
if sum(index_CODEINE,index_COD_COMBO,index_FENTANYL,index_HYDROMORPHONE,index_MEPERIDINE,index_MORPHINE,index_OTHER,
	index_OXYCODONE,index_OXY_COMBO,index_TRAMADOL)=0;
run; 


proc freq data=data_prev4 ;
tables incquint dailydose_cat ;
run;

data data_prev;
set data_prev4 ;
drop dolc agecat;
rename agecat2=agecat
		SA=IR;

LA_CODEINE=index_LA_CODEINE;
LA_FENTANYL=index_LA_FENTANYL;
LA_HYDROMORPHONE=index_LA_HYDROMORPHONE;
LA_MORPHINE=index_LA_MORPHINE;
LA_OXYCODONE=index_LA_OXYCODONE;
LA_TRAMADOL=index_LA_TRAMADOL;
LA_OTHER=0;
if index_LA_BUPRENORPHINE=1 or index_LA_METHADONE_PAIN=1 or index_LA_OTHER=1 then LA_OTHER=1;

IR_CODEINE=index_SA_CODEINE;
IR_COD_COMBO=index_SA_COD_COMBO;
IR_HYDROMORPHONE=index_SA_HYDROMORPHONE;
IR_MORPHINE=index_SA_MORPHINE;
IR_OXYCODONE=index_SA_OXYCODONE;
IR_OXY_COMBO=index_SA_OXY_COMBO;
IR_TRAMADOL=index_SA_TRAMADOL;
IR_OTHER=0;
if index_SA_FENTANYL=1 or index_SA_MEPERIDINE=1 or index_SA_OTHER=1 then IR_OTHER=1;

if formulation='01_both' then formulation_='01_Both   ';
else if formulation='02_LAonly' then formulation_='02_LA only';
else if formulation='03_SAonly' then formulation_='03_IR only';

if incquint='M' then incquint2='9';
else incquint2=incquint;

if rural='Y' then rural2='01_Y';
else if rural='N' then rural2='02_N';
else rural2='03';

dayssupl_gt7=0;
if dayssupl>7 then dayssupl_gt7=1;
dd_ge50=0;
if dailydose>=50 then dd_ge50=1;
if dailydose_cat='' then dailydose_cat='9';

drop formulation;
rename formulation_=formulation;
run; 

data finaldata;
set mydata.finaldata;
if LA_CODEINE=. then LA_CODEINE=0;
if LA_FENTANYL=. then LA_FENTANYL=0;
if LA_HYDROMORPHONE=. then LA_HYDROMORPHONE=0;
if LA_MORPHINE=. then LA_MORPHINE=0;
if LA_OXYCODONE=. then LA_OXYCODONE=0;
if LA_TRAMADOL=. then LA_TRAMADOL=0;
if LA_OTHER=. then LA_OTHER=0;

if IR_CODEINE=. then IR_CODEINE=0;
if IR_COD_COMBO=. then IR_COD_COMBO=0;
if IR_HYDROMORPHONE=. then IR_HYDROMORPHONE=0;
if IR_MORPHINE=. then IR_MORPHINE=0;
if IR_OXYCODONE=. then IR_OXYCODONE=0;
if IR_OXY_COMBO=. then IR_OXY_COMBO=0;
if IR_TRAMADOL=. then IR_TRAMADOL=0;
if IR_OTHER=. then IR_OTHER=0;
run; 


*** Combine two datasets;
data alldata;
set data_prev(in=a) finaldata (in=b);
if a then cohort='Old';
if b then cohort='New';

if majorgroup='DELIVERY' then do;

		if indication='CSECTION' 	   then majorgroup='SURGERY';
		if indication='OTHERDELIVERIES' then majorgroup='OTHERPAINSOURCES';

	end;
run; 

proc freq data=alldata;
tables age agecat sex incquint2 rural2	
		index_CODEINE index_COD_COMBO index_FENTANYL index_HYDROMORPHONE index_MEPERIDINE index_MORPHINE index_OTHER index_OXYCODONE index_OXY_COMBO index_TRAMADOL	
		la ir ndclass ndclass_ge2 formulation	
		la_CODEINE la_FENTANYL la_HYDROMORPHONE	la_MORPHINE	la_OTHER la_OXYCODONE la_TRAMADOL 
		ir_CODEINE ir_COD_COMBO	ir_HYDROMORPHONE ir_MORPHINE ir_OTHER ir_OXYCODONE ir_OXY_COMBO	ir_TRAMADOL	
		dayssupl dayssupl_cat dayssupl_gt7 dailydose dailydose_cat dd_ge50 
		setting majorgroup indication unknown_src_norec unknown_src_ed unknown_src_dad unknown_src_sds unknown_src_ohip	unknown_src_nrs/missing;
run;


*** Table 1;
**************************************************************
using macro to create a table by cohort
* the variables included in the table are: 
  age agecat sex incquint2 rural2 formulation dailydose dailydose_cat 
  dd_ge50 dayssupl dayssupl_cat dayssupl_gt7
* input file "alldata"
* output file "table1_"
**********************************************************************;


/*Clean up*/
proc sql;
	create table table1 as
	select variable, value,compress(_old, ' ') as _2016, compress(_new, ' ') as _2019, stdiff, pval as pvalue
	from table1_
	where order ne .;
quit;

data table1;
set table1;
if variable='dd_ge50' and value=. then delete;
else if variable='dd_ge50' and value=0 then delete;
run;


*** eTable1;
data alldata2016;
set alldata;
if cohort='Old';
run;

data alldata2019;
set alldata;
if cohort='New';
run;

**************************************************************
using macro to create a table by majorgroup
* the variables included in the table are: 
  age agecat sex incquint2 rural2
* input file "alldata2016"
* output file "etable1_2016_"
**********************************************************************;


/*Clean up*/
proc sql;
	create table etable1_2016 as
	select variable, value, '2016' as a, compress(_dental, ' ') as _dental, compress(_surgery, ' ') as _surgery, 
		compress(_chronicmskpain, ' ') as _chronicmskpain, compress(_trauma, ' ') as _trauma, 
		compress(_cancerandpalliative, ' ') as _cancerandpalliative, compress(_otherpainsources, ' ') as _otherpainsources, compress(_unknown, ' ') as _unknown
	from etable1_2016_
	where order ne .;
quit;

**************************************************************
using macro to create a table by majorgroup
* the variables included in the table are: 
  age agecat sex incquint2 rural2
* input file "alldata2019"
* output file "etable1_2019_"
**********************************************************************;


/*Clean up*/
proc sql;
	create table etable1_2019 as
	select variable, value, '2019' as a, compress(_dental, ' ') as _dental, compress(_surgery, ' ') as _surgery, 
		compress(_chronicmskpain, ' ') as _chronicmskpain, compress(_trauma, ' ') as _trauma, 
		compress(_cancerandpalliative, ' ') as _cancerandpalliative, compress(_otherpainsources, ' ') as _otherpainsources, compress(_unknown, ' ') as _unknown
	from etable1_2019_
	where order ne .;
quit;


*** Table 2 and eTable 2;

*** Overall;
data alldata2;
set alldata;
DENTAL=0; DENTISTPRESCRIBED=0; PHYSICIANPRESCRIBED=0; 
CANCERANDPALLIATIVE=0; PALLIATIVE=0; CANCER_=0; 
SURGERY=0; HERNIA=0; KNEEHIPSHOULDER=0; EXCISION=0; OTHERSURGERIES=0; CSECTION=0; 
TRAUMA=0; FRACTURE=0; DISLOCATIONSPRAINSTRAIN=0; BURNSWOUNDS=0; OTHERTRAUMA=0; 
CHRONICMSKPAIN=0; CHRONICBACKPAIN=0; CHRONICJOINTMSKPAIN=0; 
OTHERPAINSOURCES=0; STONES=0; HEADACHEMIGRAINE=0; INFECTION=0; EENT=0; ABDOMINALPELVICPAIN=0; CHESTPAIN=0; 
OTHERDELIVERIES=0; OTHER=0; 
UNKNOWN=0;

if majorgroup='DENTAL' then DENTAL=1;
if indication='DENTISTPRESCRIBED' then DENTISTPRESCRIBED=1;
if indication='PHYSICIANPRESCRIBED' then PHYSICIANPRESCRIBED=1;

if majorgroup='CANCERANDPALLIATIVE' then CANCERANDPALLIATIVE=1;
if indication='PALLIATIVE' then PALLIATIVE=1;
if indication='CANCER' then CANCER_=1;

if majorgroup='SURGERY' then SURGERY=1;
if indication='HERNIA' then HERNIA=1;
if indication='KNEEHIPSHOULDER' then KNEEHIPSHOULDER=1;
if indication='EXCISION' then EXCISION=1;
if indication='OTHERSURGERIES' then OTHERSURGERIES=1;
if indication='CSECTION' then CSECTION=1;

if majorgroup='TRAUMA' then TRAUMA=1;
if indication='FRACTURE' then FRACTURE=1;
if indication='DISLOCATIONSPRAINSTRAIN' then DISLOCATIONSPRAINSTRAIN=1;
if indication='BURNSWOUNDS' then BURNSWOUNDS=1;
if indication='OTHERTRAUMA' then OTHERTRAUMA=1;

if majorgroup='CHRONICMSKPAIN' then CHRONICMSKPAIN=1;
if indication='CHRONICBACKPAIN' then CHRONICBACKPAIN=1;
if indication='CHRONICJOINTMSKPAIN' then CHRONICJOINTMSKPAIN=1;

if majorgroup='OTHERPAINSOURCES' then OTHERPAINSOURCES=1;
if indication='STONES' then STONES=1;
if indication='HEADACHEMIGRAINE' then HEADACHEMIGRAINE=1;
if indication='INFECTION' then INFECTION=1;
if indication='EENT' then EENT=1;
if indication='ABDOMINALPELVICPAIN' then ABDOMINALPELVICPAIN=1;
if indication='CHESTPAIN' then CHESTPAIN=1;
if indication='OTHERDELIVERIES' then OTHERDELIVERIES=1;
if indication='OTHER' then OTHER=1;

if majorgroup='UNKNOWN' then UNKNOWN=1;
run;

**************************************************************
using macro to create a table by cohort
* the variables included in the table are: 
  dailydose dayssupl DENTAL DENTISTPRESCRIBED PHYSICIANPRESCRIBED 
  CANCERANDPALLIATIVE PALLIATIVE CANCER_ 
  SURGERY HERNIA KNEEHIPSHOULDER EXCISION OTHERSURGERIES CSECTION 
  TRAUMA FRACTURE DISLOCATIONSPRAINSTRAIN BURNSWOUNDS OTHERTRAUMA 
  CHRONICMSKPAIN CHRONICBACKPAIN CHRONICJOINTMSKPAIN 
  OTHERPAINSOURCES STONES HEADACHEMIGRAINE INFECTION EENT ABDOMINALPELVICPAIN CHESTPAIN 
  OTHERDELIVERIES OTHER UNKNOWN
* input file "alldata2"
* output file "table2_overallnum_"
**********************************************************************;


/*Clean up*/
proc sql;
	create table table2_overallnum as
	select VarOnly, compress(_old, ' ') as _2016, compress(_new, ' ') as _2019, stdiff, pval as pvalue
	from table2_overallnum_
	where order ne .;
quit;


*** Overall dailydose and dayssupl;
**************************************************************
using macro to create a table by cohort
* the variables included in the table are: 
  dailydose dayssupl dd_ge50 dayssupl_gt7
* compute standardized differences
* input file "alldata"
* output file "table2_overall_"
**********************************************************************;


/*Clean up*/
proc sql;
	create table table2_overall as
	select VarOnly, value, 'Overall         ' as a, compress(_old, ' ') as _2016, compress(_new, ' ') as _2019, stdiff, pval as pvalue
	from table2_overall_
	where order ne .;
quit;


*** By majorgroup and indication;
%macro table2_i(var=);
**************************************************************
using macro to create a table by cohort
* the variables included in the table are: 
  dailydose dayssupl dd_ge50 dayssupl_gt7
* compute standardized differences
* input file "alldata", where indication = "&var"
* output file "table2_&var._"
**********************************************************************;


/*Clean up*/
proc sql;
	create table table2_&var as
	select VarOnly, value, "&var" as a, compress(_old, ' ') as _2016, compress(_new, ' ') as _2019, stdiff, pval as pvalue
	from table2_&var._
	where order ne .;
quit;
%mend;

%macro table2_m(var=);
**************************************************************
using macro to create a table by cohort
* the variables included in the table are: 
  dailydose dayssupl dd_ge50 dayssupl_gt7
* compute standardized differences
* input file "alldata", where majorgroup = "&var"
* output file "table2_&var._"
**********************************************************************;


/*Clean up*/
proc sql;
	create table table2_&var as
	select VarOnly, value, "&var" as a, compress(_old, ' ') as _2016, compress(_new, ' ') as _2019, stdiff, pval as pvalue
	from table2_&var._
	where order ne .;
quit;
%mend;

%table2_m(var=DENTAL);
%table2_i(var=DENTISTPRESCRIBED);
%table2_i(var=PHYSICIANPRESCRIBED);
%table2_m(var=CANCERANDPALLIATIVE);
%table2_i(var=PALLIATIVE);
%table2_i(var=CANCER);
%table2_m(var=SURGERY);
%table2_i(var=HERNIA);
%table2_i(var=KNEEHIPSHOULDER);
%table2_i(var=EXCISION);
%table2_i(var=OTHERSURGERIES);
%table2_i(var=CSECTION);
%table2_m(var=TRAUMA);
%table2_i(var=FRACTURE);
%table2_i(var=DISLOCATIONSPRAINSTRAIN);
%table2_i(var=BURNSWOUNDS);
%table2_i(var=OTHERTRAUMA);
%table2_m(var=CHRONICMSKPAIN);
%table2_i(var=CHRONICBACKPAIN);
%table2_i(var=CHRONICJOINTMSKPAIN);
%table2_m(var=OTHERPAINSOURCES);
%table2_i(var=STONES);
%table2_i(var=HEADACHEMIGRAINE);
%table2_i(var=INFECTION);
%table2_i(var=EENT);
%table2_i(var=ABDOMINALPELVICPAIN);
%table2_i(var=CHESTPAIN);
%table2_i(var=OTHERDELIVERIES);
%table2_i(var=OTHER);
%table2_m(var=UNKNOWN);

*** Combine datasets;
data data_total_(drop=value) data_dailydose_(drop=value) data_dayssupl_(drop=value) data_dayssupl_gt7_(drop=value) data_dd_ge50_(drop=value);
set table2_overall 
	table2_DENTAL table2_DENTISTPRESCRIBED table2_PHYSICIANPRESCRIBED 
	table2_CANCERANDPALLIATIVE table2_PALLIATIVE table2_CANCER 
	table2_SURGERY table2_HERNIA table2_KNEEHIPSHOULDER table2_EXCISION table2_OTHERSURGERIES table2_CSECTION 
	table2_TRAUMA table2_FRACTURE table2_DISLOCATIONSPRAINSTRAIN table2_BURNSWOUNDS table2_OTHERTRAUMA 
	table2_CHRONICMSKPAIN table2_CHRONICBACKPAIN table2_CHRONICJOINTMSKPAIN 
	table2_OTHERPAINSOURCES table2_STONES table2_HEADACHEMIGRAINE table2_INFECTION table2_EENT table2_ABDOMINALPELVICPAIN table2_CHESTPAIN 
		table2_OTHERDELIVERIES table2_OTHER 
	table2_UNKNOWN;
if varonly='VARIABLE' then output data_total_;
if varonly='dailydose' then output data_dailydose_;
if varonly='dayssupl' then output data_dayssupl_;
if varonly='dayssupl_gt7' then output data_dayssupl_gt7_;
if varonly='dd_ge50' then output data_dd_ge50_;
run;


data data_dd_ge50;
set data_dd_ge50_;
drop VarOnly ;
rename _2016=dd50_2016 _2019=dd50_2019 stdiff=dd50_stdiff pvalue=dd50_pvalue;
run;

data data_dayssupl_gt7;
set data_dayssupl_gt7_;
drop VarOnly ;
rename _2016=ds7_2016 _2019=ds7_2019 stdiff=ds7_stdiff pvalue=ds7_pvalue;
run;

data data_dailydose;
set data_dailydose_;
drop VarOnly ;
rename _2016=dd_2016 _2019=dd_2019 stdiff=dd_stdiff pvalue=dd_pvalue;
run;

data data_dayssupl;
set data_dayssupl_;
drop VarOnly ;
rename _2016=ds_2016 _2019=ds_2019 stdiff=ds_stdiff pvalue=ds_pvalue;
run;

data table2;
merge data_dd_ge50 data_dayssupl_gt7 data_dailydose data_dayssupl;
run;


*** Table 3;
**************************************************************
using macro to create a table by majorgroup
* the variable included in the table is: formulation
* input file "alldata2016"
* output file "table4_2016_overall_"
**********************************************************************;


/*Clean up*/
proc sql;
	create table table4_2016_overall as
	select variable, value, '2016' as a, compress(_total, ' ') as _total, compress(_dental, ' ') as _dental, compress(_surgery, ' ') as _surgery, 
		compress(_chronicmskpain, ' ') as _chronicmskpain, compress(_trauma, ' ') as _trauma, 
		compress(_cancerandpalliative, ' ') as _cancerandpalliative, compress(_otherpainsources, ' ') as _otherpainsources, compress(_unknown, ' ') as _unknown
	from table4_2016_overall_
	where order ne .;
quit;

**************************************************************
using macro to create a table by majorgroup 
* the variables included in the table are: 
  LA_codeine LA_fentanyl LA_hydromorphone LA_morphine LA_oxycodone LA_tramadol LA_other
* input file "alldata2016", where formulation = '02_LA only'
* output file "table4_2016_la_"
**********************************************************************;


proc sql;
	create table table4_2016_la as
	select variable, value, '2016' as a, compress(_total, ' ') as _total, compress(_dental, ' ') as _dental, compress(_surgery, ' ') as _surgery, 
		compress(_chronicmskpain, ' ') as _chronicmskpain, compress(_trauma, ' ') as _trauma, 
		compress(_cancerandpalliative, ' ') as _cancerandpalliative, compress(_otherpainsources, ' ') as _otherpainsources, compress(_unknown, ' ') as _unknown
	from table4_2016_la_
	where order ne .;
quit;

**************************************************************
using macro to create a table by majorgroup 
* the variables included in the table are: 
  IR_codeine IR_cod_combo IR_hydromorphone IR_morphine IR_oxycodone IR_oxy_combo IR_tramadol IR_other
* input file "alldata2016", where formulation = '03_IR only'
* output file "table4_2016_ir_"
**********************************************************************;


proc sql;
	create table table4_2016_ir as
	select variable, value, '2016' as a, compress(_total, ' ') as _total, compress(_dental, ' ') as _dental, compress(_surgery, ' ') as _surgery, 
		compress(_chronicmskpain, ' ') as _chronicmskpain, compress(_trauma, ' ') as _trauma, 
		compress(_cancerandpalliative, ' ') as _cancerandpalliative, compress(_otherpainsources, ' ') as _otherpainsources, compress(_unknown, ' ') as _unknown
	from table4_2016_ir_
	where order ne .;
quit;

data table4_2016;
	set table4_2016_overall table4_2016_la table4_2016_ir;
run;

**************************************************************
using macro to create a table by majorgroup 
* the variable included in the table is: formulation
* input file "alldata2019"
* output file "table4_2019_overall_"
**********************************************************************;


/*Clean up*/
proc sql;
	create table table4_2019_overall as
	select variable, value, '2019' as a, compress(_total, ' ') as _total, compress(_dental, ' ') as _dental, compress(_surgery, ' ') as _surgery, 
		compress(_chronicmskpain, ' ') as _chronicmskpain, compress(_trauma, ' ') as _trauma, 
		compress(_cancerandpalliative, ' ') as _cancerandpalliative, compress(_otherpainsources, ' ') as _otherpainsources, compress(_unknown, ' ') as _unknown
	from table4_2019_overall_
	where order ne .;
quit;

**************************************************************
using macro to create a table by majorgroup
* the variables included in the table are: 
  LA_codeine LA_fentanyl LA_hydromorphone LA_morphine LA_oxycodone LA_tramadol LA_other
* input file "alldata2019", where formulation = '02_LA only'
* output file "table4_2019_la_"
**********************************************************************;


proc sql;
	create table table4_2019_la as
	select variable, value, '2019' as a, compress(_total, ' ') as _total, compress(_dental, ' ') as _dental, compress(_surgery, ' ') as _surgery, 
		compress(_chronicmskpain, ' ') as _chronicmskpain, compress(_trauma, ' ') as _trauma, 
		compress(_cancerandpalliative, ' ') as _cancerandpalliative, compress(_otherpainsources, ' ') as _otherpainsources, compress(_unknown, ' ') as _unknown
	from table4_2019_la_
	where order ne .;
quit;

**************************************************************
using macro to create a table by majorgroup
* the variables included in the table are: 
  IR_codeine IR_cod_combo IR_hydromorphone IR_morphine IR_oxycodone IR_oxy_combo IR_tramadol IR_other
* input file "alldata2019", where formulation = '03_IR only'
* output file "table4_2019_ir_"
**********************************************************************;


proc sql;
	create table table4_2019_ir as
	select variable, value, '2019' as a, compress(_total, ' ') as _total, compress(_dental, ' ') as _dental, compress(_surgery, ' ') as _surgery, 
		compress(_chronicmskpain, ' ') as _chronicmskpain, compress(_trauma, ' ') as _trauma, 
		compress(_cancerandpalliative, ' ') as _cancerandpalliative, compress(_otherpainsources, ' ') as _otherpainsources, compress(_unknown, ' ') as _unknown
	from table4_2019_ir_
	where order ne .;
quit;

data table4_2019;
	set table4_2019_overall table4_2019_la table4_2019_ir;
run;
